# Supplementary material for: Canu: scalable and accurate long-read assembly via adaptive k-mer weighting and repeat separation
Source: Genome Res. 2017 May;27(5):722–36. doi: 10.1101/gr.215087.116 (PMC5411767; doi:10.1101/gr.215087.116)
Supplement: Supplemental Material [file supp_gr.215087.116_Supplemental_Code.tar.gz]

Archive with 1,636 entries (1,491 files):
- canu-1.3
- canu-1.3/README.citation
- canu-1.3/README.license.GPL
- canu-1.3/README.licenses
- canu-1.3/README.md
- canu-1.3/addCopyrights-BuildData.pl
- canu-1.3/addCopyrights.dat
- canu-1.3/addCopyrights.pl
- canu-1.3/documentation
- canu-1.3/documentation/Makefile
- canu-1.3/documentation/source
- canu-1.3/documentation/source/command-reference.rst
- canu-1.3/documentation/source/commands
- canu-1.3/documentation/source/commands/bogart.rst
- canu-1.3/documentation/source/commands/bogus.rst
- canu-1.3/documentation/source/commands/canu.rst
- canu-1.3/documentation/source/commands/correctOverlaps.rst
- canu-1.3/documentation/source/commands/createFalconSenseInputs.rst
- canu-1.3/documentation/source/commands/erateEstimate.rst
- canu-1.3/documentation/source/commands/estimate-mer-threshold.rst
- canu-1.3/documentation/source/commands/fastqAnalyze.rst
- canu-1.3/documentation/source/commands/fastqSample.rst
- canu-1.3/documentation/source/commands/fastqSimulate-sort.rst
- canu-1.3/documentation/source/commands/fastqSimulate.rst
- canu-1.3/documentation/source/commands/filterCorrectionOverlaps.rst
- canu-1.3/documentation/source/commands/findErrors.rst
- canu-1.3/documentation/source/commands/gatekeeperCreate.rst
- canu-1.3/documentation/source/commands/gatekeeperDumpFASTQ.rst
- canu-1.3/documentation/source/commands/gatekeeperDumpMetaData.rst
- canu-1.3/documentation/source/commands/gatekeeperPartition.rst
- canu-1.3/documentation/source/commands/generateCorrectionLayouts.rst
- canu-1.3/documentation/source/commands/leaff.rst
- canu-1.3/documentation/source/commands/meryl.rst
- canu-1.3/documentation/source/commands/mhapConvert.rst
- canu-1.3/documentation/source/commands/ovStoreBucketizer.rst
- canu-1.3/documentation/source/commands/ovStoreBuild.rst
- canu-1.3/documentation/source/commands/ovStoreDump.rst
- canu-1.3/documentation/source/commands/ovStoreIndexer.rst
- canu-1.3/documentation/source/commands/ovStoreSorter.rst
- canu-1.3/documentation/source/commands/overlapConvert.rst
- canu-1.3/documentation/source/commands/overlapImport.rst
- canu-1.3/documentation/source/commands/overlapInCore.rst
- canu-1.3/documentation/source/commands/overlapInCorePartition.rst
- canu-1.3/documentation/source/commands/overlapPair.rst
- canu-1.3/documentation/source/commands/prefixEditDistance-matchLimitGenerate.rst
- canu-1.3/documentation/source/commands/readConsensus.rst
- canu-1.3/documentation/source/commands/simple.rst
- canu-1.3/documentation/source/commands/splitReads.rst
- canu-1.3/documentation/source/commands/tgStoreCoverageStat.rst
- canu-1.3/documentation/source/commands/tgStoreDump.rst
- canu-1.3/documentation/source/commands/tgStoreFilter.rst
- canu-1.3/documentation/source/commands/tgStoreLoad.rst
- canu-1.3/documentation/source/commands/tgTigDisplay.rst
- canu-1.3/documentation/source/commands/trimReads.rst
- canu-1.3/documentation/source/commands/updateDocs.sh
- canu-1.3/documentation/source/commands/utgcns.rst
- canu-1.3/documentation/source/conf.py
- canu-1.3/documentation/source/faq.rst
- canu-1.3/documentation/source/history.rst
- canu-1.3/documentation/source/index.rst
- canu-1.3/documentation/source/parameter-reference.rst
- canu-1.3/documentation/source/pipeline.rst
- canu-1.3/documentation/source/quick-start.rst
- canu-1.3/documentation/source/tutorial.rst
- canu-1.3/kmer
- canu-1.3/kmer/libkmer
- canu-1.3/kmer/libkmer/driver-existDB.C
- canu-1.3/kmer/libkmer/driver-posDB.C
- canu-1.3/kmer/libkmer/existDB-create-from-fasta.C
- canu-1.3/kmer/libkmer/existDB-create-from-meryl.C
- canu-1.3/kmer/libkmer/existDB-create-from-sequence.C
- canu-1.3/kmer/libkmer/existDB-state.C
- canu-1.3/kmer/libkmer/existDB.C
- canu-1.3/kmer/libkmer/existDB.H
- canu-1.3/kmer/libkmer/existDB.mk
- canu-1.3/kmer/libkmer/main.mk
- canu-1.3/kmer/libkmer/percentCovered.C
- canu-1.3/kmer/libkmer/percentCovered.mk
- canu-1.3/kmer/libkmer/posDB.mk
- canu-1.3/kmer/libkmer/positionDB-access.C
- canu-1.3/kmer/libkmer/positionDB-dump.C
- canu-1.3/kmer/libkmer/positionDB-file.C
- canu-1.3/kmer/libkmer/positionDB-mismatch.C
- canu-1.3/kmer/libkmer/positionDB-sort.C
- canu-1.3/kmer/libkmer/positionDB.C
- canu-1.3/kmer/libkmer/positionDB.H
- canu-1.3/kmer/libutil
- canu-1.3/kmer/libutil/bzipBuffer.C
- canu-1.3/kmer/libutil/bzipBuffer.H
- canu-1.3/kmer/libutil/eliasDeltaEncoding.h
- canu-1.3/kmer/libutil/eliasGammaEncoding.h
- canu-1.3/kmer/libutil/endianess.H
- canu-1.3/kmer/libutil/fibonacciEncoding.h
- canu-1.3/kmer/libutil/fibonacciNumbers.C
- canu-1.3/kmer/libutil/file.c
- canu-1.3/kmer/libutil/generalizedUnaryEncoding.h
- canu-1.3/kmer/libutil/logMsg.H
- canu-1.3/kmer/libutil/main.mk
- canu-1.3/kmer/libutil/mt19937ar
- canu-1.3/kmer/libutil/mt19937ar/Make.include
- canu-1.3/kmer/libutil/mt19937ar/mt19937ar-test.c
- canu-1.3/kmer/libutil/mt19937ar/mt19937ar.out
- canu-1.3/kmer/libutil/mt19937ar/mt19937ar.readme
- canu-1.3/kmer/libutil/mt19937ar/tt800.c
- canu-1.3/kmer/libutil/palloc.c
- canu-1.3/kmer/libutil/qsort_mt.c
- canu-1.3/kmer/libutil/recordFile.C
- canu-1.3/kmer/libutil/recordFile.H
- canu-1.3/kmer/libutil/test
- canu-1.3/kmer/libutil/test/Makefile
- canu-1.3/kmer/libutil/test/atomic.C
- canu-1.3/kmer/libutil/test/endianess.c
- canu-1.3/kmer/libutil/test/order.C
- canu-1.3/kmer/libutil/test/tcat.C
- canu-1.3/kmer/libutil/test/test-bigQueue.C
- canu-1.3/kmer/libutil/test/test-bitPackedArray.C
- canu-1.3/kmer/libutil/test/test-bitPackedFile.C
- canu-1.3/kmer/libutil/test/test-bitPacking.C
- canu-1.3/kmer/libutil/test/test-bzipBuffer.C
- canu-1.3/kmer/libutil/test/test-freeDiskSpace.c
- canu-1.3/kmer/libutil/test/test-intervalList.C
- canu-1.3/kmer/libutil/test/test-logMsg.C
- canu-1.3/kmer/libutil/test/test-md5.c
- canu-1.3/kmer/libutil/test/test-mmap.c
- canu-1.3/kmer/libutil/test/test-palloc.c
- canu-1.3/kmer/libutil/test/test-readBuffer.C
- canu-1.3/kmer/libutil/test/test-recordFile.C
- canu-1.3/kmer/libutil/test/test-types.c
- canu-1.3/kmer/libutil/uint32List.H
- canu-1.3/kmer/libutil/unaryEncoding.h
- canu-1.3/kmer/libutil/unaryEncodingTester.C
- canu-1.3/kmer/libutil/util++.H
- canu-1.3/kmer/libutil/util.c
- canu-1.3/kmer/libutil/util.h
- canu-1.3/logo.jpg
- canu-1.3/src
- canu-1.3/src/AS_RUN
- canu-1.3/src/AS_RUN/fragmentDepth.C
- canu-1.3/src/AS_RUN/replaceIIDwithName-overlapDump.pl
- canu-1.3/src/AS_RUN/replaceUIDwithName-fastq.pl
- canu-1.3/src/AS_RUN/replaceUIDwithName-posmap.pl
- canu-1.3/src/AS_UTL
- canu-1.3/src/AS_UTL/AS_UTL_alloc.C
- canu-1.3/src/AS_UTL/AS_UTL_alloc.H
- canu-1.3/src/AS_UTL/AS_UTL_decodeRange.C
- canu-1.3/src/AS_UTL/AS_UTL_decodeRange.H
- canu-1.3/src/AS_UTL/AS_UTL_fasta.C
- canu-1.3/src/AS_UTL/AS_UTL_fasta.H
- canu-1.3/src/AS_UTL/AS_UTL_fileIO.C
- canu-1.3/src/AS_UTL/AS_UTL_fileIO.H
- canu-1.3/src/AS_UTL/AS_UTL_reverseComplement.C
- canu-1.3/src/AS_UTL/AS_UTL_reverseComplement.H
- canu-1.3/src/AS_UTL/AS_UTL_stackTrace.C
- canu-1.3/src/AS_UTL/AS_UTL_stackTrace.H
- canu-1.3/src/AS_UTL/AS_UTL_stackTraceTest.C
- canu-1.3/src/AS_UTL/bitEncodings.C
- canu-1.3/src/AS_UTL/bitEncodings.H
- canu-1.3/src/AS_UTL/bitOperations.H
- canu-1.3/src/AS_UTL/bitPackedArray.C
- canu-1.3/src/AS_UTL/bitPackedArray.H
- canu-1.3/src/AS_UTL/bitPackedFile.C
- canu-1.3/src/AS_UTL/bitPackedFile.H
- canu-1.3/src/AS_UTL/bitPacking.H
- canu-1.3/src/AS_UTL/decodeBooleanString.C
- canu-1.3/src/AS_UTL/dnaAlphabets.C
- canu-1.3/src/AS_UTL/dnaAlphabets.H
- canu-1.3/src/AS_UTL/findKeyAndValue.H
- canu-1.3/src/AS_UTL/intervalList.H
- canu-1.3/src/AS_UTL/intervalListTest.C
- canu-1.3/src/AS_UTL/kMer.C
- canu-1.3/src/AS_UTL/kMer.H
- canu-1.3/src/AS_UTL/kMerHuge.H
- canu-1.3/src/AS_UTL/kMerTiny.H
- canu-1.3/src/AS_UTL/md5.C
- canu-1.3/src/AS_UTL/md5.H
- canu-1.3/src/AS_UTL/memoryMappedFile.H
- canu-1.3/src/AS_UTL/memoryMappedFileTest.C
- canu-1.3/src/AS_UTL/mt19937ar.C
- canu-1.3/src/AS_UTL/mt19937ar.H
- canu-1.3/src/AS_UTL/readBuffer.C
- canu-1.3/src/AS_UTL/readBuffer.H
- canu-1.3/src/AS_UTL/speedCounter.C
- canu-1.3/src/AS_UTL/speedCounter.H
- canu-1.3/src/AS_UTL/splitToWords.H
- canu-1.3/src/AS_UTL/stddev.H
- canu-1.3/src/AS_UTL/stddevTest.C
- canu-1.3/src/AS_UTL/sweatShop.C
- canu-1.3/src/AS_UTL/sweatShop.H
- canu-1.3/src/AS_UTL/testRand.C
- canu-1.3/src/AS_UTL/timeAndSize.C
- canu-1.3/src/AS_UTL/timeAndSize.H
- canu-1.3/src/AS_global.C
- canu-1.3/src/AS_global.H
- canu-1.3/src/Makefile
- canu-1.3/src/bogart-analysis
- canu-1.3/src/bogart-analysis/analyze-mapped-unitigs-for-joins.pl
- canu-1.3/src/bogart-analysis/analyze-nucmer-gaps.pl
- canu-1.3/src/bogart-analysis/bogart-build-fasta.pl
- canu-1.3/src/bogart-analysis/count-bubbles.pl
- canu-1.3/src/bogart-analysis/examine-mapping-ideal.pl
- canu-1.3/src/bogart-analysis/examine-mapping.pl
- canu-1.3/src/bogart-analysis/locate-read-in-unitig-based-on-olaps.pl
- canu-1.3/src/bogart-analysis/show-false-best-edges-from-mapping.pl
- canu-1.3/src/bogart
- canu-1.3/src/bogart/AS_BAT_BestOverlapGraph.C
- canu-1.3/src/bogart/AS_BAT_BestOverlapGraph.H
- canu-1.3/src/bogart/AS_BAT_ChunkGraph.C
- canu-1.3/src/bogart/AS_BAT_ChunkGraph.H
- canu-1.3/src/bogart/AS_BAT_FragmentInfo.C
- canu-1.3/src/bogart/AS_BAT_FragmentInfo.H
- canu-1.3/src/bogart/AS_BAT_Instrumentation.C
- canu-1.3/src/bogart/AS_BAT_Instrumentation.H
- canu-1.3/src/bogart/AS_BAT_Logging.C
- canu-1.3/src/bogart/AS_BAT_Logging.H
- canu-1.3/src/bogart/AS_BAT_MarkRepeatReads.C
- canu-1.3/src/bogart/AS_BAT_MarkRepeatReads.H
- canu-1.3/src/bogart/AS_BAT_MergeUnitigs.C
- canu-1.3/src/bogart/AS_BAT_MergeUnitigs.H
- canu-1.3/src/bogart/AS_BAT_Outputs.C
- canu-1.3/src/bogart/AS_BAT_Outputs.H
- canu-1.3/src/bogart/AS_BAT_OverlapCache.C
- canu-1.3/src/bogart/AS_BAT_OverlapCache.H
- canu-1.3/src/bogart/AS_BAT_PlaceContains.C
- canu-1.3/src/bogart/AS_BAT_PlaceContains.H
- canu-1.3/src/bogart/AS_BAT_PlaceFragUsingOverlaps.C
- canu-1.3/src/bogart/AS_BAT_PlaceFragUsingOverlaps.H
- canu-1.3/src/bogart/AS_BAT_PopBubbles.C
- canu-1.3/src/bogart/AS_BAT_PopBubbles.H
- canu-1.3/src/bogart/AS_BAT_PopBubbles.txt
- canu-1.3/src/bogart/AS_BAT_PopulateUnitig.C
- canu-1.3/src/bogart/AS_BAT_PopulateUnitig.H
- canu-1.3/src/bogart/AS_BAT_PromoteToSingleton.C
- canu-1.3/src/bogart/AS_BAT_PromoteToSingleton.H
- canu-1.3/src/bogart/AS_BAT_ReconstructRepeats.C
- canu-1.3/src/bogart/AS_BAT_SetParentAndHang.C
- canu-1.3/src/bogart/AS_BAT_SetParentAndHang.H
- canu-1.3/src/bogart/AS_BAT_SplitDiscontinuous.C
- canu-1.3/src/bogart/AS_BAT_SplitDiscontinuous.H
- canu-1.3/src/bogart/AS_BAT_Unitig.C
- canu-1.3/src/bogart/AS_BAT_Unitig.H
- canu-1.3/src/bogart/AS_BAT_UnitigVector.C
- canu-1.3/src/bogart/AS_BAT_UnitigVector.H
- canu-1.3/src/bogart/AS_BAT_Unitig_AddFrag.C
- canu-1.3/src/bogart/AS_BAT_Unitig_PlaceFragUsingEdges.C
- canu-1.3/src/bogart/addReadsToUnitigs.C
- canu-1.3/src/bogart/analyzeBest.C
- canu-1.3/src/bogart/bogart.C
- canu-1.3/src/bogart/bogart.mk
- canu-1.3/src/bogart/buildGraph.C
- canu-1.3/src/bogart/buildGraph.mk
- canu-1.3/src/bogus
- canu-1.3/src/bogus/bogus-genome.css
- canu-1.3/src/bogus/bogus-genome.json
- canu-1.3/src/bogus/bogus-run.sh
- canu-1.3/src/bogus/bogus.C
- canu-1.3/src/bogus/bogus.json.README
- canu-1.3/src/bogus/bogus.mk
- canu-1.3/src/bogus/bogusUtil.C
- canu-1.3/src/bogus/bogusUtil.H
- canu-1.3/src/bogus/bogusness-run.pl
- canu-1.3/src/bogus/bogusness.C
- canu-1.3/src/bogus/bogusness.mk
- canu-1.3/src/canu_version_update.pl
- canu-1.3/src/correction
- canu-1.3/src/correction/errorEstimate.C
- canu-1.3/src/correction/errorEstimate.mk
- canu-1.3/src/correction/filterCorrectionOverlaps.C
- canu-1.3/src/correction/filterCorrectionOverlaps.mk
- canu-1.3/src/correction/generateCorrectionLayouts.C
- canu-1.3/src/correction/generateCorrectionLayouts.mk
- canu-1.3/src/correction/readConsensus.C
- canu-1.3/src/correction/readConsensus.mk
- canu-1.3/src/erateEstimate
- canu-1.3/src/erateEstimate/erate-estimate-plot-per-base-estimate.pl
- canu-1.3/src/erateEstimate/erate-estimate-test-based-on-mapping.pl
- canu-1.3/src/erateEstimate/erateEstimate.C
- canu-1.3/src/erateEstimate/erateEstimate.mk
- canu-1.3/src/falcon_sense
- canu-1.3/src/falcon_sense/createFalconSenseInputs.C
- canu-1.3/src/falcon_sense/createFalconSenseInputs.mk
- canu-1.3/src/falcon_sense/falcon_sense.C
- canu-1.3/src/falcon_sense/falcon_sense.Darwin-amd64.bin
- canu-1.3/src/falcon_sense/falcon_sense.Linux-amd64.bin
- canu-1.3/src/falcon_sense/falcon_sense.mk
- canu-1.3/src/falcon_sense/libfalcon
- canu-1.3/src/falcon_sense/libfalcon/falcon.C
- canu-1.3/src/falcon_sense/libfalcon/falcon.H
- canu-1.3/src/falcon_sense/libfalcon/kmer_lookup.C
- canu-1.3/src/falcon_sense/outputFalcon.C
- canu-1.3/src/falcon_sense/outputFalcon.H
- canu-1.3/src/fastq-utilities
- canu-1.3/src/fastq-utilities/build-ordered-reads.sh
- canu-1.3/src/fastq-utilities/fastqAnalyze.C
- canu-1.3/src/fastq-utilities/fastqAnalyze.mk
- canu-1.3/src/fastq-utilities/fastqSample.C
- canu-1.3/src/fastq-utilities/fastqSample.mk
- canu-1.3/src/fastq-utilities/fastqSimulate-checkCoverage.pl
- canu-1.3/src/fastq-utilities/fastqSimulate-perfectSep.pl
- canu-1.3/src/fastq-utilities/fastqSimulate-sort.C
- canu-1.3/src/fastq-utilities/fastqSimulate-sort.mk
[truncated: 1,336 more entries]
