# Supplementary material for: Canu: scalable and accurate long-read assembly via adaptive k-mer weighting and repeat separation
Source: Genome Res. 2017 May;27(5):722–36. doi: 10.1101/gr.215087.116 (PMC5411767; doi:10.1101/gr.215087.116)
Supplement: Supplemental Material [file supp_gr.215087.116_Supplemental_Code.tar.gz › canu-1.3/README.licenses]

This software constitutes a joint work and the contributions of individual
authors are subject to different licenses.  Contributions and licenses are
listed in the applicable source files, with specific details on each individual
contribution captured in the revision control system.

This software is based on RELEASE_1-3_2004-03-17 of the 'Celera Assembler'
(http://wgs-assembler.sourceforge.net) as distributed by Applera Corporation
under the GNU General Public License, version 2.  Canu branched from Celera
Assembler at revision 4587.

This software is based on the 'kmer package' (http://kmer.sourceforge.net) as
distributed by Applera Corporation under the GNU General Public License, version 2.
Canu branched from the kmer project at revision 1994.


For the full software distribution and modifications made under the GNU General
Public License version 2:

  This program is free software; you can redistribute it and/or modify it under
  the terms of the GNU General Public License as published by the Free Software
  Foundation; either version 2 of the License, or (at your option) any later
  version.

  This program is distributed in the hope that it will be useful, but WITHOUT
  ANY WARRANTY; without even the implied warranty of MERCHANTABILITY or FITNESS
  FOR A PARTICULAR PURPOSE.  See the GNU General Public License for more
  details.

  You should have received (README.license.GPL) a copy of the GNU General Public
  License along with this program; if not, write to the Free Software
  Foundation, Inc., 59 Temple Place, Suite 330, Boston, MA 02111-1307 USA


For modifications made by the Battelle National Biodefense Institute
under the BSD 3-Clause License:

  This Software was prepared for the Department of Homeland Security (DHS) by the
  Battelle National Biodefense Institute, LLC (BNBI) as part of contract
  HSHQDC-07-C-00020 to manage and operate the National Biodefense Analysis and
  Countermeasures Center (NBACC), a Federally Funded Research and Development
  Center.

  Redistribution and use in source and binary forms, with or without
  modification, are permitted provided that the following conditions are met:

  * Redistributions of source code must retain the above copyright notice, this
    list of conditions and the following disclaimer.

  * Redistributions in binary form must reproduce the above copyright notice,
    this list of conditions and the following disclaimer in the documentation
    and/or other materials provided with the distribution.

  * Neither the name of the Battelle National Biodefense Institute nor the names
    of its contributors may be used to endorse or promote products derived from
    this software without specific prior written permission.

  THIS SOFTWARE IS PROVIDED BY THE COPYRIGHT HOLDERS AND CONTRIBUTORS "AS IS"
  AND ANY EXPRESS OR IMPLIED WARRANTIES, INCLUDING, BUT NOT LIMITED TO, THE
  IMPLIED WARRANTIES OF MERCHANTABILITY AND FITNESS FOR A PARTICULAR PURPOSE ARE
  DISCLAIMED. IN NO EVENT SHALL THE COPYRIGHT HOLDER OR CONTRIBUTORS BE LIABLE
  FOR ANY DIRECT, INDIRECT, INCIDENTAL, SPECIAL, EXEMPLARY, OR CONSEQUENTIAL
  DAMAGES (INCLUDING, BUT NOT LIMITED TO, PROCUREMENT OF SUBSTITUTE GOODS OR
  SERVICES; LOSS OF USE, DATA, OR PROFITS; OR BUSINESS INTERRUPTION) HOWEVER
  CAUSED AND ON ANY THEORY OF LIABILITY, WHETHER IN CONTRACT, STRICT LIABILITY,
  OR TORT (INCLUDING NEGLIGENCE OR OTHERWISE) ARISING IN ANY WAY OUT OF THE USE
  OF THIS SOFTWARE, EVEN IF ADVISED OF THE POSSIBILITY OF SUCH DAMAGE.


For modifications in the public domain:

  PUBLIC DOMAIN NOTICE

  This software is "United States Government Work" under the terms of the United
  States Copyright Act. It was written as part of the authors' official duties
  for the United States Government and thus cannot be copyrighted. This software
  is freely available to the public for use without a copyright
  notice. Restrictions cannot be placed on its present or future use.

  Although all reasonable efforts have been taken to ensure the accuracy and
  reliability of the software and associated data, the National Human Genome
  Research Institute (NHGRI), National Institutes of Health (NIH) and the
  U.S. Government do not and cannot warrant the performance or results that may
  be obtained by using this software or data. NHGRI, NIH and the U.S. Government
  disclaim all warranties as to performance, merchantability or fitness for any
  particular purpose.

  Please cite the authors in any work or product based on this material.
