# Supplementary material for: Canu: scalable and accurate long-read assembly via adaptive k-mer weighting and repeat separation
Source: Genome Res. 2017 May;27(5):722–36. doi: 10.1101/gr.215087.116 (PMC5411767; doi:10.1101/gr.215087.116)
Supplement: Supplemental Material [file supp_gr.215087.116_Supplemental_Code.tar.gz › canu-1.3/addCopyrights.dat]

A	kmer/libutil/bzipBuffer.H	jcvi20140411Brian P. Walenz
A	kmer/libutil/bzipBuffer.H	jcvi20060623Brian P. Walenz
A	kmer/libutil/unaryEncoding.h	jcvi20140411Brian P. Walenz
A	kmer/libutil/unaryEncoding.h	none20040427Brian P. Walenz
A	kmer/libutil/palloc.c	jcvi20110110Brian P. Walenz
A	kmer/libutil/palloc.c	jcvi20080130Brian P. Walenz
A	kmer/libutil/palloc.c	jcvi20071029Brian P. Walenz
A	kmer/libutil/palloc.c	jcvi20060228Brian P. Walenz
A	kmer/libutil/palloc.c	jcvi20050714Brian P. Walenz
A	kmer/libutil/palloc.c	jcvi20050523Brian P. Walenz
A	kmer/libutil/palloc.c	jcvi20050412Brian P. Walenz
A	kmer/libutil/palloc.c	jcvi20050305Brian P. Walenz
A	kmer/libutil/palloc.c	none20041010Brian P. Walenz
A	kmer/libutil/palloc.c	none20040511Brian P. Walenz
A	kmer/libutil/palloc.c	craa20040506Brian P. Walenz
A	kmer/libutil/palloc.c	craa20040506Brian P. Walenz
A	kmer/libutil/palloc.c	none20040430Brian P. Walenz
A	kmer/libutil/palloc.c	none20040421Brian P. Walenz
A	kmer/libutil/palloc.c	none20040113Brian P. Walenz
A	kmer/libutil/palloc.c	craa20030506Brian P. Walenz
A	kmer/libutil/palloc.c	craa20030102Brian P. Walenz
A	kmer/libutil/recordFile.C	jcvi20140411Brian P. Walenz
A	kmer/libutil/recordFile.C	jcvi20080826Brian P. Walenz
A	kmer/libutil/recordFile.C	jcvi20080821Brian P. Walenz
A	kmer/libutil/recordFile.C	jcvi20080820Brian P. Walenz
A	kmer/libutil/recordFile.C	jcvi20080817Brian P. Walenz
A	kmer/libutil/recordFile.C	jcvi20080814Brian P. Walenz
A	kmer/libutil/recordFile.C	jcvi20080805Brian P. Walenz
A	kmer/libutil/recordFile.C	jcvi20080724Brian P. Walenz
A	kmer/libutil/recordFile.C	jcvi20080724Brian P. Walenz
A	kmer/libutil/recordFile.C	jcvi20080708Brian P. Walenz
A	kmer/libutil/fibonacciEncoding.h	jcvi20140411Brian P. Walenz
A	kmer/libutil/fibonacciEncoding.h	jcvi20080609Brian P. Walenz
A	kmer/libutil/fibonacciEncoding.h	none20040427Brian P. Walenz
A	kmer/libutil/util.c	jcvi20140411Brian P. Walenz
A	kmer/libutil/util.c	jcvi20100919Brian P. Walenz
A	kmer/libutil/util.c	jcvi20080912Brian P. Walenz
A	kmer/libutil/util++.H	bnbi20141205Brian P. Walenz
A	kmer/libutil/util++.H	jcvi20140411Brian P. Walenz
A	kmer/libutil/util++.H	jcvi20080708Brian P. Walenz
A	kmer/libutil/util++.H	jcvi20060706Brian P. Walenz
A	kmer/libutil/util++.H	jcvi20060624Brian P. Walenz
A	kmer/libutil/util++.H	jcvi20060613Brian P. Walenz
A	kmer/libutil/util++.H	jcvi20060425Brian P. Walenz
A	kmer/libutil/util++.H	jcvi20051127Brian P. Walenz
A	kmer/libutil/util++.H	jcvi20050712Brian P. Walenz
A	kmer/libutil/util++.H	jcvi20050506Brian P. Walenz
A	kmer/libutil/util++.H	jcvi20050401Brian P. Walenz
A	kmer/libutil/util++.H	jcvi20050314Brian P. Walenz
A	kmer/libutil/util++.H	jcvi20050310Brian P. Walenz
A	kmer/libutil/util++.H	jcvi20050309Brian P. Walenz
A	kmer/libutil/util++.H	jcvi20050209Brian P. Walenz
A	kmer/libutil/util++.H	jcvi20050207Brian P. Walenz
A	kmer/libutil/util++.H	none20041010Brian P. Walenz
A	kmer/libutil/util++.H	none20040818Brian P. Walenz
A	kmer/libutil/util++.H	craa20040802Brian P. Walenz
A	kmer/libutil/util++.H	none20040610Brian P. Walenz
A	kmer/libutil/util++.H	none20040525Brian P. Walenz
A	kmer/libutil/util++.H	none20040524Brian P. Walenz
A	kmer/libutil/util++.H	none20040514Brian P. Walenz
A	kmer/libutil/util++.H	none20040511Brian P. Walenz
A	kmer/libutil/util++.H	none20040511Brian P. Walenz
A	kmer/libutil/util++.H	craa20040506Brian P. Walenz
A	kmer/libutil/util++.H	none20040430Brian P. Walenz
A	kmer/libutil/util++.H	none20040427Brian P. Walenz
A	kmer/libutil/util++.H	none20040421Brian P. Walenz
A	kmer/libutil/logMsg.H	jcvi20140411Brian P. Walenz
A	kmer/libutil/logMsg.H	jcvi20130329Brian P. Walenz
A	kmer/libutil/logMsg.H	jcvi20120510Brian P. Walenz
A	kmer/libutil/logMsg.H	jcvi20120508Brian P. Walenz
A	kmer/libutil/logMsg.H	jcvi20070102Brian P. Walenz
A	kmer/libutil/logMsg.H	jcvi20061108Brian P. Walenz
A	kmer/libutil/logMsg.H	jcvi20060706Brian P. Walenz
A	kmer/libutil/logMsg.H	jcvi20060706Brian P. Walenz
A	kmer/libutil/logMsg.H	jcvi20050712Brian P. Walenz
A	kmer/libutil/logMsg.H	jcvi20050305Brian P. Walenz
A	kmer/libutil/logMsg.H	none20041010Brian P. Walenz
A	kmer/libutil/logMsg.H	none20040614Brian P. Walenz
A	kmer/libutil/logMsg.H	none20040610Brian P. Walenz
A	kmer/libutil/endianess.H	jcvi20140411Brian P. Walenz
A	kmer/libutil/endianess.H	jcvi20071226Brian P. Walenz
A	kmer/libutil/endianess.H	jcvi20060724Brian P. Walenz
A	kmer/libutil/endianess.H	jcvi20060512Brian P. Walenz
A	kmer/libutil/endianess.H	jcvi20051127Brian P. Walenz
A	kmer/libutil/eliasGammaEncoding.h	jcvi20140411Brian P. Walenz
A	kmer/libutil/eliasGammaEncoding.h	none20040427Brian P. Walenz
A	kmer/libutil/fibonacciNumbers.C	jcvi20140411Brian P. Walenz
A	kmer/libutil/fibonacciNumbers.C	none20041010Brian P. Walenz
A	kmer/libutil/fibonacciNumbers.C	none20040427Brian P. Walenz
A	kmer/libutil/uint32List.H	jcvi20140411Brian P. Walenz
A	kmer/libutil/uint32List.H	jcvi20060613Brian P. Walenz
D	kmer/libutil/uint32List.H	kmer/libutil/u32bitList.H
A	kmer/libutil/qsort_mt.c	jcvi20080724Brian P. Walenz
A	kmer/libutil/qsort_mt.c	jcvi20080609Brian P. Walenz
A	kmer/libutil/util.h	jcvi20140411Brian P. Walenz
A	kmer/libutil/util.h	jcvi20120118Brian P. Walenz
A	kmer/libutil/util.h	jcvi20111229Brian P. Walenz
A	kmer/libutil/util.h	jcvi20110110Brian P. Walenz
A	kmer/libutil/util.h	jcvi20100919Brian P. Walenz
A	kmer/libutil/util.h	jcvi20080912Brian P. Walenz
A	kmer/libutil/util.h	jcvi20080828Brian P. Walenz
A	kmer/libutil/util.h	jcvi20080817Brian P. Walenz
A	kmer/libutil/util.h	jcvi20080814Brian P. Walenz
A	kmer/libutil/util.h	jcvi20080609Brian P. Walenz
A	kmer/libutil/util.h	jcvi20080514Brian P. Walenz
A	kmer/libutil/util.h	jcvi20080130Brian P. Walenz
A	kmer/libutil/util.h	jcvi20071029Brian P. Walenz
A	kmer/libutil/util.h	jcvi20070823Brian P. Walenz
A	kmer/libutil/util.h	jcvi20070320Brian P. Walenz
A	kmer/libutil/util.h	jcvi20060623Brian P. Walenz
A	kmer/libutil/util.h	jcvi20060621Brian P. Walenz
A	kmer/libutil/util.h	jcvi20060308Brian P. Walenz
A	kmer/libutil/util.h	jcvi20060228Brian P. Walenz
A	kmer/libutil/util.h	jcvi20051127Brian P. Walenz
A	kmer/libutil/util.h	jcvi20050808Brian P. Walenz
A	kmer/libutil/util.h	jcvi20050712Brian P. Walenz
A	kmer/libutil/util.h	jcvi20050712Brian P. Walenz
A	kmer/libutil/util.h	jcvi20050523Brian P. Walenz
A	kmer/libutil/util.h	jcvi20050506Brian P. Walenz
A	kmer/libutil/util.h	jcvi20050412Brian P. Walenz
A	kmer/libutil/util.h	jcvi20050320Brian P. Walenz
A	kmer/libutil/util.h	jcvi20050313Brian P. Walenz
A	kmer/libutil/util.h	jcvi20050310Brian P. Walenz
A	kmer/libutil/util.h	jcvi20050309Brian P. Walenz
A	kmer/libutil/util.h	jcvi20050207Brian P. Walenz
A	kmer/libutil/util.h	none20041010Brian P. Walenz
A	kmer/libutil/util.h	none20040818Brian P. Walenz
A	kmer/libutil/util.h	craa20040802Brian P. Walenz
A	kmer/libutil/util.h	none20040528Brian P. Walenz
A	kmer/libutil/util.h	none20040511Brian P. Walenz
A	kmer/libutil/util.h	craa20040506Brian P. Walenz
A	kmer/libutil/util.h	craa20040506Brian P. Walenz
A	kmer/libutil/util.h	none20040421Brian P. Walenz
A	kmer/libutil/util.h	none20040421Brian P. Walenz
A	kmer/libutil/recordFile.H	jcvi20140411Brian P. Walenz
A	kmer/libutil/recordFile.H	jcvi20080820Brian P. Walenz
A	kmer/libutil/recordFile.H	jcvi20080818Brian P. Walenz
A	kmer/libutil/recordFile.H	jcvi20080817Brian P. Walenz
A	kmer/libutil/recordFile.H	jcvi20080814Brian P. Walenz
A	kmer/libutil/recordFile.H	jcvi20080805Brian P. Walenz
A	kmer/libutil/recordFile.H	jcvi20080708Brian P. Walenz
A	kmer/libutil/unaryEncodingTester.C	jcvi20140411Brian P. Walenz
A	kmer/libutil/unaryEncodingTester.C	jcvi20080129Brian P. Walenz
A	kmer/libutil/unaryEncodingTester.C	none20041010Brian P. Walenz
A	kmer/libutil/unaryEncodingTester.C	none20040427Brian P. Walenz
A	kmer/libutil/bzipBuffer.C	jcvi20140411Brian P. Walenz
A	kmer/libutil/bzipBuffer.C	jcvi20060623Brian P. Walenz
A	kmer/libutil/file.c	jcvi20140411Brian P. Walenz
A	kmer/libutil/file.c	jcvi20121015Brian P. Walenz
A	kmer/libutil/file.c	jcvi20111229Brian P. Walenz
A	kmer/libutil/file.c	jcvi20080318Brian P. Walenz
A	kmer/libutil/file.c	jcvi20070320Brian P. Walenz
A	kmer/libutil/file.c	jcvi20060308Brian P. Walenz
A	kmer/libutil/file.c	jcvi20060228Brian P. Walenz
A	kmer/libutil/file.c	jcvi20050712Brian P. Walenz
A	kmer/libutil/file.c	jcvi20050309Brian P. Walenz
A	kmer/libutil/file.c	none20041010Brian P. Walenz
A	kmer/libutil/file.c	none20040813Brian P. Walenz
A	kmer/libutil/file.c	none20040812Brian P. Walenz
A	kmer/libutil/file.c	craa20040802Brian P. Walenz
A	kmer/libutil/file.c	none20040430Brian P. Walenz
A	kmer/libutil/file.c	none20040421Brian P. Walenz
A	kmer/libutil/file.c	craa20040401Brian P. Walenz
A	kmer/libutil/file.c	none20040330Brian P. Walenz
A	kmer/libutil/file.c	none20040330Brian P. Walenz
A	kmer/libutil/file.c	craa20040218Clark Mobarry
A	kmer/libutil/file.c	none20040120Brian P. Walenz
A	kmer/libutil/file.c	none20040112Brian P. Walenz
A	kmer/libutil/file.c	craa20040106Brian P. Walenz
A	kmer/libutil/file.c	craa20030908Brian P. Walenz
A	kmer/libutil/file.c	craa20030721Brian P. Walenz
A	kmer/libutil/file.c	craa20030624Brian P. Walenz
A	kmer/libutil/file.c	craa20030507Brian P. Walenz
A	kmer/libutil/file.c	craa20030506Brian P. Walenz
A	kmer/libutil/eliasDeltaEncoding.h	jcvi20140411Brian P. Walenz
A	kmer/libutil/eliasDeltaEncoding.h	none20040427Brian P. Walenz
A	kmer/libutil/test/test-palloc.c	none20041010Brian P. Walenz
A	kmer/libutil/test/test-palloc.c	craa20040506Brian P. Walenz
A	kmer/libutil/test/test-palloc.c	craa20040506Brian P. Walenz
A	kmer/libutil/test/test-intervalList.C	bnbi20141014Brian P. Walenz
A	kmer/libutil/test/test-intervalList.C	jcvi20140411Brian P. Walenz
A	kmer/libutil/test/test-intervalList.C	jcvi20061027Brian P. Walenz
A	kmer/libutil/test/test-intervalList.C	jcvi20061023Brian P. Walenz
A	kmer/libutil/test/test-intervalList.C	jcvi20061023Brian P. Walenz
A	kmer/libutil/test/test-intervalList.C	none20041010Brian P. Walenz
A	kmer/libutil/test/test-intervalList.C	craa20040506Brian P. Walenz
A	kmer/libutil/test/test-recordFile.C	jcvi20140411Brian P. Walenz
A	kmer/libutil/test/test-recordFile.C	jcvi20080909Brian P. Walenz
A	kmer/libutil/test/test-recordFile.C	jcvi20080724Brian P. Walenz
A	kmer/libutil/test/endianess.c	jcvi20140411Brian P. Walenz
A	kmer/libutil/test/endianess.c	jcvi20060724Brian P. Walenz
A	kmer/libutil/test/atomic.C	jcvi20101102Brian P. Walenz
A	kmer/libutil/test/atomic.C	jcvi20060724Brian P. Walenz
A	kmer/libutil/test/test-bitPackedFile.C	jcvi20140411Brian P. Walenz
A	kmer/libutil/test/test-bitPackedFile.C	jcvi20070320Brian P. Walenz
A	kmer/libutil/test/test-bitPackedFile.C	jcvi20061022Brian P. Walenz
A	kmer/libutil/test/test-bitPackedFile.C	none20041010Brian P. Walenz
A	kmer/libutil/test/test-bitPackedFile.C	craa20040506Brian P. Walenz
A	kmer/libutil/test/test-bitPackedFile.C	craa20040506Brian P. Walenz
A	kmer/libutil/test/test-mmap.c	jcvi20140411Brian P. Walenz
A	kmer/libutil/test/test-mmap.c	none20041010Brian P. Walenz
A	kmer/libutil/test/test-mmap.c	craa20040506Brian P. Walenz
A	kmer/libutil/test/order.C	jcvi20140411Brian P. Walenz
A	kmer/libutil/test/order.C	jcvi20051204Brian P. Walenz
A	kmer/libutil/test/test-bitPacking.C	jcvi20140411Brian P. Walenz
A	kmer/libutil/test/test-bitPacking.C	jcvi20071205Brian P. Walenz
A	kmer/libutil/test/test-bitPacking.C	none20041010Brian P. Walenz
A	kmer/libutil/test/test-bitPacking.C	none20040524Brian P. Walenz
A	kmer/libutil/test/test-bitPacking.C	craa20040506Brian P. Walenz
A	kmer/libutil/test/test-bitPacking.C	craa20040506Brian P. Walenz
A	kmer/libutil/test/tcat.C	jcvi20080909Brian P. Walenz
A	kmer/libutil/test/tcat.C	jcvi20070102Brian P. Walenz
A	kmer/libutil/test/tcat.C	jcvi20060308Brian P. Walenz
A	kmer/libutil/test/tcat.C	jcvi20060303Brian P. Walenz
A	kmer/libutil/test/tcat.C	jcvi20060302Brian P. Walenz
A	kmer/libutil/test/test-bigQueue.C	jcvi20050309Brian P. Walenz
A	kmer/libutil/test/test-bitPackedArray.C	jcvi20140411Brian P. Walenz
A	kmer/libutil/test/test-bitPackedArray.C	jcvi20070320Brian P. Walenz
A	kmer/libutil/test/test-bitPackedArray.C	jcvi20061026Brian P. Walenz
A	kmer/libutil/test/test-bitPackedArray.C	jcvi20061022Brian P. Walenz
A	kmer/libutil/test/test-bitPackedArray.C	jcvi20050207Brian P. Walenz
A	kmer/libutil/test/test-types.c	jcvi20140411Brian P. Walenz
A	kmer/libutil/test/test-types.c	none20041010Brian P. Walenz
A	kmer/libutil/test/test-types.c	craa20040506Brian P. Walenz
A	kmer/libutil/test/test-types.c	craa20040506Brian P. Walenz
A	kmer/libutil/test/test-bzipBuffer.C	jcvi20140411Brian P. Walenz
A	kmer/libutil/test/test-bzipBuffer.C	jcvi20060623Brian P. Walenz
A	kmer/libutil/test/test-freeDiskSpace.c	none20041010Brian P. Walenz
A	kmer/libutil/test/test-freeDiskSpace.c	craa20040802Brian P. Walenz
A	kmer/libutil/test/test-readBuffer.C	jcvi20140411Brian P. Walenz
A	kmer/libutil/test/test-readBuffer.C	jcvi20080912Brian P. Walenz
A	kmer/libutil/test/test-readBuffer.C	jcvi20080911Brian P. Walenz
A	kmer/libutil/test/test-readBuffer.C	jcvi20080909Brian P. Walenz
A	kmer/libutil/test/test-readBuffer.C	none20041010Brian P. Walenz
A	kmer/libutil/test/test-readBuffer.C	craa20040506Brian P. Walenz
A	kmer/libutil/test/test-logMsg.C	jcvi20060706Brian P. Walenz
A	kmer/libutil/test/test-logMsg.C	none20040610Brian P. Walenz
A	kmer/libutil/generalizedUnaryEncoding.h	jcvi20140411Brian P. Walenz
A	kmer/libutil/generalizedUnaryEncoding.h	jcvi20070102Brian P. Walenz
A	kmer/libutil/generalizedUnaryEncoding.h	none20040427Brian P. Walenz
A	kmer/libkmer/positionDB-access.C	jcvi20140411Brian P. Walenz
A	kmer/libkmer/positionDB-access.C	jcvi20081016Brian P. Walenz
A	kmer/libkmer/positionDB-access.C	jcvi20080828Brian P. Walenz
A	kmer/libkmer/positionDB-access.C	jcvi20080808Brian P. Walenz
A	kmer/libkmer/positionDB-access.C	jcvi20080303Brian P. Walenz
A	kmer/libkmer/positionDB-access.C	jcvi20080214Brian P. Walenz
A	kmer/libkmer/positionDB-access.C	jcvi20071217Brian P. Walenz
A	kmer/libkmer/positionDB-access.C	jcvi20071211Brian P. Walenz
A	kmer/libkmer/positionDB-access.C	jcvi20071111Brian P. Walenz
A	kmer/libkmer/positionDB-access.C	jcvi20061211Brian P. Walenz
A	kmer/libkmer/positionDB-access.C	jcvi20060710Brian P. Walenz
A	kmer/libkmer/positionDB-access.C	jcvi20050207Brian P. Walenz
A	kmer/libkmer/positionDB-access.C	none20041010Brian P. Walenz
A	kmer/libkmer/positionDB-access.C	none20040715Brian P. Walenz
A	kmer/libkmer/positionDB-access.C	none20040511Brian P. Walenz
A	kmer/libkmer/positionDB-access.C	none20040421Brian P. Walenz
A	kmer/libkmer/positionDB-access.C	craa20030814Brian P. Walenz
A	kmer/libkmer/positionDB-access.C	craa20030506Brian P. Walenz
A	kmer/libkmer/positionDB-access.C	craa20030102Brian P. Walenz
A	kmer/libkmer/positionDB-dump.C	jcvi20140411Brian P. Walenz
A	kmer/libkmer/positionDB-dump.C	jcvi20081016Brian P. Walenz
A	kmer/libkmer/positionDB-dump.C	jcvi20080828Brian P. Walenz
A	kmer/libkmer/positionDB-dump.C	jcvi20071211Brian P. Walenz
A	kmer/libkmer/positionDB-dump.C	none20041010Brian P. Walenz
A	kmer/libkmer/positionDB-dump.C	none20040421Brian P. Walenz
A	kmer/libkmer/positionDB-dump.C	craa20030814Brian P. Walenz
A	kmer/libkmer/positionDB-dump.C	craa20030506Brian P. Walenz
A	kmer/libkmer/positionDB-dump.C	craa20030102Brian P. Walenz
A	kmer/libkmer/positionDB-mismatch.C	jcvi20140411Brian P. Walenz
A	kmer/libkmer/positionDB-mismatch.C	jcvi20080828Brian P. Walenz
A	kmer/libkmer/positionDB-mismatch.C	jcvi20080818Brian P. Walenz
A	kmer/libkmer/positionDB-mismatch.C	jcvi20080814Brian P. Walenz
A	kmer/libkmer/positionDB-mismatch.C	jcvi20080814Brian P. Walenz
A	kmer/libkmer/positionDB-mismatch.C	jcvi20080718Brian P. Walenz
A	kmer/libkmer/positionDB-mismatch.C	jcvi20080707Brian P. Walenz
A	kmer/libkmer/positionDB-mismatch.C	jcvi20080627Brian P. Walenz
A	kmer/libkmer/positionDB-mismatch.C	jcvi20080625Brian P. Walenz
A	kmer/libkmer/positionDB-mismatch.C	jcvi20080623Brian P. Walenz
A	kmer/libkmer/positionDB-mismatch.C	jcvi20080303Brian P. Walenz
A	kmer/libkmer/positionDB-mismatch.C	jcvi20080214Brian P. Walenz
A	kmer/libkmer/positionDB-mismatch.C	jcvi20080130Brian P. Walenz
A	kmer/libkmer/positionDB-mismatch.C	jcvi20071211Brian P. Walenz
A	kmer/libkmer/positionDB-mismatch.C	jcvi20071111Brian P. Walenz
A	kmer/libkmer/existDB-create-from-meryl.C	jcvi20140411Brian P. Walenz
A	kmer/libkmer/existDB-create-from-meryl.C	jcvi20130502Brian P. Walenz
A	kmer/libkmer/existDB-create-from-meryl.C	jcvi20130103Brian P. Walenz
A	kmer/libkmer/existDB-create-from-meryl.C	jcvi20130103Brian P. Walenz
A	kmer/libkmer/existDB-create-from-meryl.C	jcvi20120510Brian P. Walenz
A	kmer/libkmer/existDB-create-from-meryl.C	jcvi20110902Brian P. Walenz
A	kmer/libkmer/existDB-create-from-meryl.C	jcvi20100828Brian P. Walenz
A	kmer/libkmer/existDB-create-from-meryl.C	jcvi20071010Brian P. Walenz
A	kmer/libkmer/existDB-create-from-meryl.C	jcvi20070607Brian P. Walenz
A	kmer/libkmer/existDB-create-from-meryl.C	jcvi20070326Brian P. Walenz
A	kmer/libkmer/existDB-create-from-meryl.C	jcvi20051204Brian P. Walenz
A	kmer/libkmer/existDB-create-from-meryl.C	jcvi20051127Brian P. Walenz
A	kmer/libkmer/existDB-create-from-meryl.C	jcvi20051127Brian P. Walenz
A	kmer/libkmer/existDB-create-from-meryl.C	jcvi20050523Brian P. Walenz
A	kmer/libkmer/existDB-create-from-meryl.C	jcvi20050320Brian P. Walenz
A	kmer/libkmer/existDB-create-from-meryl.C	none20040412Brian P. Walenz
A	kmer/libkmer/existDB-create-from-meryl.C	craa20031020Brian P. Walenz
A	kmer/libkmer/existDB-create-from-meryl.C	craa20030915Brian P. Walenz
A	kmer/libkmer/existDB-create-from-meryl.C	craa20030908Brian P. Walenz
A	kmer/libkmer/existDB-create-from-meryl.C	craa20030908Brian P. Walenz
A	kmer/libkmer/existDB.H	jcvi20140411Brian P. Walenz
A	kmer/libkmer/existDB.H	jcvi20130502Brian P. Walenz
A	kmer/libkmer/existDB.H	jcvi20130329Brian P. Walenz
A	kmer/libkmer/existDB.H	jcvi20130308Brian P. Walenz
A	kmer/libkmer/existDB.H	jcvi20130103Brian P. Walenz
A	kmer/libkmer/existDB.H	jcvi20120510Brian P. Walenz
A	kmer/libkmer/existDB.H	jcvi20120508Brian P. Walenz
A	kmer/libkmer/existDB.H	none20101206Liliana Florea
A	kmer/libkmer/existDB.H	jcvi20071029Brian P. Walenz
A	kmer/libkmer/existDB.H	jcvi20071010Brian P. Walenz
A	kmer/libkmer/existDB.H	jcvi20070607Brian P. Walenz
A	kmer/libkmer/existDB.H	jcvi20070326Brian P. Walenz
A	kmer/libkmer/existDB.H	jcvi20051204Brian P. Walenz
A	kmer/libkmer/existDB.H	jcvi20051127Brian P. Walenz
A	kmer/libkmer/existDB.H	jcvi20051127Brian P. Walenz
A	kmer/libkmer/existDB.H	jcvi20050329Brian P. Walenz
A	kmer/libkmer/existDB.H	jcvi20050320Brian P. Walenz
A	kmer/libkmer/existDB.H	none20041010Brian P. Walenz
A	kmer/libkmer/existDB.H	none20040511Brian P. Walenz
A	kmer/libkmer/existDB.H	none20040421Brian P. Walenz
A	kmer/libkmer/existDB.H	craa20031020Brian P. Walenz
A	kmer/libkmer/existDB.H	craa20030908Brian P. Walenz
A	kmer/libkmer/existDB.H	craa20030805Brian P. Walenz
A	kmer/libkmer/existDB.H	craa20030220Brian P. Walenz
A	kmer/libkmer/existDB.H	craa20030213Brian P. Walenz
A	kmer/libkmer/existDB.H	craa20030102Brian P. Walenz
A	kmer/libkmer/driver-posDB.C	jcvi20140411Brian P. Walenz
A	kmer/libkmer/driver-posDB.C	jcvi20110330Brian P. Walenz
A	kmer/libkmer/driver-posDB.C	jcvi20080925Brian P. Walenz
A	kmer/libkmer/driver-posDB.C	jcvi20080912Brian P. Walenz
A	kmer/libkmer/driver-posDB.C	jcvi20080909Brian P. Walenz
A	kmer/libkmer/driver-posDB.C	jcvi20080902Brian P. Walenz
A	kmer/libkmer/driver-posDB.C	jcvi20080814Brian P. Walenz
A	kmer/libkmer/driver-posDB.C	jcvi20080814Brian P. Walenz
A	kmer/libkmer/driver-posDB.C	jcvi20080303Brian P. Walenz
A	kmer/libkmer/driver-posDB.C	jcvi20080214Brian P. Walenz
A	kmer/libkmer/driver-posDB.C	jcvi20080130Brian P. Walenz
A	kmer/libkmer/driver-posDB.C	jcvi20071208Brian P. Walenz
A	kmer/libkmer/driver-posDB.C	jcvi20071028Brian P. Walenz
A	kmer/libkmer/driver-posDB.C	jcvi20071010Brian P. Walenz
A	kmer/libkmer/driver-posDB.C	jcvi20070913Brian P. Walenz
A	kmer/libkmer/driver-posDB.C	jcvi20070823Brian P. Walenz
A	kmer/libkmer/driver-posDB.C	jcvi20070817Brian P. Walenz
A	kmer/libkmer/driver-posDB.C	jcvi20070326Brian P. Walenz
A	kmer/libkmer/driver-posDB.C	jcvi20051204Brian P. Walenz
A	kmer/libkmer/driver-posDB.C	jcvi20050913Brian P. Walenz
A	kmer/libkmer/driver-posDB.C	jcvi20050911Brian P. Walenz
A	kmer/libkmer/driver-posDB.C	jcvi20050519Brian P. Walenz
A	kmer/libkmer/driver-posDB.C	none20041010Brian P. Walenz
A	kmer/libkmer/driver-posDB.C	none20040524Brian P. Walenz
A	kmer/libkmer/driver-posDB.C	none20040514Brian P. Walenz
A	kmer/libkmer/driver-posDB.C	none20040511Brian P. Walenz
A	kmer/libkmer/driver-posDB.C	none20040430Brian P. Walenz
A	kmer/libkmer/driver-posDB.C	none20040430Brian P. Walenz
A	kmer/libkmer/driver-posDB.C	craa20030918Brian P. Walenz
A	kmer/libkmer/driver-posDB.C	craa20030915Brian P. Walenz
A	kmer/libkmer/driver-posDB.C	craa20030814Brian P. Walenz
A	kmer/libkmer/positionDB.H	jcvi20140411Brian P. Walenz
A	kmer/libkmer/positionDB.H	jcvi20081016Brian P. Walenz
A	kmer/libkmer/positionDB.H	jcvi20080909Brian P. Walenz
A	kmer/libkmer/positionDB.H	jcvi20080902Brian P. Walenz
A	kmer/libkmer/positionDB.H	jcvi20080828Brian P. Walenz
A	kmer/libkmer/positionDB.H	jcvi20080814Brian P. Walenz
A	kmer/libkmer/positionDB.H	jcvi20080814Brian P. Walenz
A	kmer/libkmer/positionDB.H	jcvi20080808Brian P. Walenz
A	kmer/libkmer/positionDB.H	jcvi20080627Brian P. Walenz
A	kmer/libkmer/positionDB.H	jcvi20080625Brian P. Walenz
A	kmer/libkmer/positionDB.H	jcvi20080623Brian P. Walenz
A	kmer/libkmer/positionDB.H	jcvi20080303Brian P. Walenz
A	kmer/libkmer/positionDB.H	jcvi20080214Brian P. Walenz
A	kmer/libkmer/positionDB.H	jcvi20071217Brian P. Walenz
A	kmer/libkmer/positionDB.H	jcvi20071211Brian P. Walenz
A	kmer/libkmer/positionDB.H	jcvi20071208Brian P. Walenz
A	kmer/libkmer/positionDB.H	jcvi20071111Brian P. Walenz
A	kmer/libkmer/positionDB.H	jcvi20071010Brian P. Walenz
A	kmer/libkmer/positionDB.H	jcvi20070326Brian P. Walenz
A	kmer/libkmer/positionDB.H	jcvi20061211Brian P. Walenz
A	kmer/libkmer/positionDB.H	jcvi20060707Brian P. Walenz
A	kmer/libkmer/positionDB.H	jcvi20051204Brian P. Walenz
A	kmer/libkmer/positionDB.H	jcvi20050913Brian P. Walenz
A	kmer/libkmer/positionDB.H	none20041010Brian P. Walenz
A	kmer/libkmer/positionDB.H	none20040715Brian P. Walenz
A	kmer/libkmer/positionDB.H	none20040511Brian P. Walenz
A	kmer/libkmer/positionDB.H	none20040511Brian P. Walenz
A	kmer/libkmer/positionDB.H	none20040421Brian P. Walenz
A	kmer/libkmer/positionDB.H	craa20031021Brian P. Walenz
A	kmer/libkmer/positionDB.H	craa20030814Brian P. Walenz
A	kmer/libkmer/positionDB.H	craa20030506Brian P. Walenz
A	kmer/libkmer/positionDB.H	craa20030415Brian P. Walenz
A	kmer/libkmer/positionDB.H	craa20030402Brian P. Walenz
A	kmer/libkmer/positionDB.H	craa20030102Brian P. Walenz
A	kmer/libkmer/existDB-state.C	jcvi20140411Brian P. Walenz
A	kmer/libkmer/existDB-state.C	jcvi20130103Brian P. Walenz
A	kmer/libkmer/existDB-state.C	jcvi20070607Brian P. Walenz
A	kmer/libkmer/existDB-state.C	jcvi20070326Brian P. Walenz
A	kmer/libkmer/existDB-state.C	jcvi20050320Brian P. Walenz
A	kmer/libkmer/existDB-state.C	none20041010Brian P. Walenz
A	kmer/libkmer/existDB-state.C	none20040421Brian P. Walenz
A	kmer/libkmer/existDB-state.C	none20040412Brian P. Walenz
A	kmer/libkmer/existDB-state.C	craa20030908Brian P. Walenz
A	kmer/libkmer/existDB-state.C	craa20030908Brian P. Walenz
A	kmer/libkmer/existDB-create-from-sequence.C	bnbi20140831Brian P. Walenz
A	kmer/libkmer/existDB-create-from-sequence.C	jcvi20140411Brian P. Walenz
A	kmer/libkmer/existDB-create-from-sequence.C	jcvi20130103Brian P. Walenz
A	kmer/libkmer/existDB-create-from-sequence.C	jcvi20130103Brian P. Walenz
A	kmer/libkmer/existDB-create-from-sequence.C	jcvi20120510Brian P. Walenz
A	kmer/libkmer/existDB-create-from-sequence.C	jcvi20120508Brian P. Walenz
A	kmer/libkmer/driver-existDB.C	jcvi20140411Brian P. Walenz
A	kmer/libkmer/driver-existDB.C	jcvi20130103Brian P. Walenz
A	kmer/libkmer/driver-existDB.C	jcvi20111229Brian P. Walenz
A	kmer/libkmer/driver-existDB.C	jcvi20080909Brian P. Walenz
A	kmer/libkmer/driver-existDB.C	jcvi20071029Brian P. Walenz
A	kmer/libkmer/driver-existDB.C	jcvi20070913Brian P. Walenz
A	kmer/libkmer/driver-existDB.C	jcvi20070823Brian P. Walenz
A	kmer/libkmer/driver-existDB.C	jcvi20070817Brian P. Walenz
A	kmer/libkmer/driver-existDB.C	jcvi20070326Brian P. Walenz
A	kmer/libkmer/driver-existDB.C	jcvi20051204Brian P. Walenz
A	kmer/libkmer/driver-existDB.C	none20041010Brian P. Walenz
A	kmer/libkmer/driver-existDB.C	none20040524Brian P. Walenz
A	kmer/libkmer/driver-existDB.C	none20040511Brian P. Walenz
A	kmer/libkmer/driver-existDB.C	none20040430Brian P. Walenz
A	kmer/libkmer/driver-existDB.C	craa20031020Brian P. Walenz
A	kmer/libkmer/driver-existDB.C	craa20031016Brian P. Walenz
A	kmer/libkmer/driver-existDB.C	craa20030908Brian P. Walenz
A	kmer/libkmer/driver-existDB.C	craa20030805Brian P. Walenz
A	kmer/libkmer/driver-existDB.C	craa20030220Brian P. Walenz
A	kmer/libkmer/positionDB-sort.C	jcvi20140411Brian P. Walenz
A	kmer/libkmer/positionDB-sort.C	jcvi20111229Brian P. Walenz
A	kmer/libkmer/positionDB-sort.C	jcvi20080312Brian P. Walenz
A	kmer/libkmer/positionDB-sort.C	jcvi20080129Brian P. Walenz
A	kmer/libkmer/positionDB-sort.C	jcvi20071217Brian P. Walenz
A	kmer/libkmer/positionDB-sort.C	jcvi20071211Brian P. Walenz
A	kmer/libkmer/positionDB-sort.C	jcvi20071208Brian P. Walenz
A	kmer/libkmer/positionDB-sort.C	jcvi20060707Brian P. Walenz
A	kmer/libkmer/positionDB-sort.C	none20041010Brian P. Walenz
A	kmer/libkmer/positionDB-sort.C	none20040421Brian P. Walenz
A	kmer/libkmer/positionDB-sort.C	craa20030506Brian P. Walenz
A	kmer/libkmer/positionDB-sort.C	craa20030102Brian P. Walenz
A	kmer/libkmer/positionDB-file.C	jcvi20140411Brian P. Walenz
A	kmer/libkmer/positionDB-file.C	jcvi20080828Brian P. Walenz
A	kmer/libkmer/positionDB-file.C	jcvi20080818Brian P. Walenz
A	kmer/libkmer/positionDB-file.C	jcvi20080817Brian P. Walenz
A	kmer/libkmer/positionDB-file.C	jcvi20080814Brian P. Walenz
A	kmer/libkmer/positionDB-file.C	jcvi20071211Brian P. Walenz
A	kmer/libkmer/positionDB-file.C	jcvi20051204Brian P. Walenz
A	kmer/libkmer/positionDB-file.C	jcvi20050712Brian P. Walenz
A	kmer/libkmer/positionDB-file.C	jcvi20050519Brian P. Walenz
A	kmer/libkmer/positionDB-file.C	jcvi20050427Brian P. Walenz
A	kmer/libkmer/positionDB-file.C	jcvi20050316Brian P. Walenz
A	kmer/libkmer/positionDB-file.C	jcvi20050312Brian P. Walenz
A	kmer/libkmer/positionDB-file.C	none20040430Brian P. Walenz
A	kmer/libkmer/positionDB-file.C	none20040430Brian P. Walenz
A	kmer/libkmer/positionDB-file.C	craa20040401Brian P. Walenz
A	kmer/libkmer/positionDB-file.C	craa20030814Brian P. Walenz
A	kmer/libkmer/positionDB.C	jcvi20140411Brian P. Walenz
A	kmer/libkmer/positionDB.C	jcvi20121015Brian P. Walenz
A	kmer/libkmer/positionDB.C	jcvi20081001Brian P. Walenz
A	kmer/libkmer/positionDB.C	jcvi20080909Brian P. Walenz
A	kmer/libkmer/positionDB.C	jcvi20080902Brian P. Walenz
A	kmer/libkmer/positionDB.C	jcvi20080828Brian P. Walenz
A	kmer/libkmer/positionDB.C	jcvi20080818Brian P. Walenz
A	kmer/libkmer/positionDB.C	jcvi20080814Brian P. Walenz
A	kmer/libkmer/positionDB.C	jcvi20080814Brian P. Walenz
A	kmer/libkmer/positionDB.C	jcvi20080707Brian P. Walenz
A	kmer/libkmer/positionDB.C	jcvi20080625Brian P. Walenz
A	kmer/libkmer/positionDB.C	jcvi20080318Brian P. Walenz
A	kmer/libkmer/positionDB.C	jcvi20080312Brian P. Walenz
A	kmer/libkmer/positionDB.C	jcvi20080303Brian P. Walenz
A	kmer/libkmer/positionDB.C	jcvi20080214Brian P. Walenz
A	kmer/libkmer/positionDB.C	jcvi20080129Brian P. Walenz
A	kmer/libkmer/positionDB.C	jcvi20071217Brian P. Walenz
A	kmer/libkmer/positionDB.C	jcvi20071211Brian P. Walenz
A	kmer/libkmer/positionDB.C	jcvi20071208Brian P. Walenz
A	kmer/libkmer/positionDB.C	jcvi20071208Brian P. Walenz
A	kmer/libkmer/positionDB.C	jcvi20071111Brian P. Walenz
A	kmer/libkmer/positionDB.C	jcvi20071028Brian P. Walenz
A	kmer/libkmer/positionDB.C	jcvi20071016Brian P. Walenz
A	kmer/libkmer/positionDB.C	jcvi20071010Brian P. Walenz
A	kmer/libkmer/positionDB.C	jcvi20071009Brian P. Walenz
A	kmer/libkmer/positionDB.C	jcvi20070326Brian P. Walenz
A	kmer/libkmer/positionDB.C	jcvi20070320Brian P. Walenz
A	kmer/libkmer/positionDB.C	jcvi20060914Brian P. Walenz
A	kmer/libkmer/positionDB.C	jcvi20060707Brian P. Walenz
A	kmer/libkmer/positionDB.C	jcvi20060706Brian P. Walenz
A	kmer/libkmer/positionDB.C	jcvi20060425Brian P. Walenz
A	kmer/libkmer/positionDB.C	jcvi20060407Brian P. Walenz
A	kmer/libkmer/positionDB.C	jcvi20051206Brian P. Walenz
A	kmer/libkmer/positionDB.C	jcvi20051204Brian P. Walenz
A	kmer/libkmer/positionDB.C	jcvi20050519Brian P. Walenz
A	kmer/libkmer/positionDB.C	none20041010Brian P. Walenz
A	kmer/libkmer/positionDB.C	none20040715Brian P. Walenz
A	kmer/libkmer/positionDB.C	none20040623Brian P. Walenz
A	kmer/libkmer/positionDB.C	none20040524Brian P. Walenz
A	kmer/libkmer/positionDB.C	none20040514Brian P. Walenz
A	kmer/libkmer/positionDB.C	none20040511Brian P. Walenz
A	kmer/libkmer/positionDB.C	none20040430Brian P. Walenz
A	kmer/libkmer/positionDB.C	none20040430Brian P. Walenz
A	kmer/libkmer/positionDB.C	none20040421Brian P. Walenz
A	kmer/libkmer/positionDB.C	craa20040405Brian P. Walenz
A	kmer/libkmer/positionDB.C	craa20040212Clark Mobarry
A	kmer/libkmer/positionDB.C	none20040121Brian P. Walenz
A	kmer/libkmer/positionDB.C	craa20031021Brian P. Walenz
A	kmer/libkmer/positionDB.C	craa20031021Brian P. Walenz
A	kmer/libkmer/positionDB.C	craa20030915Brian P. Walenz
A	kmer/libkmer/positionDB.C	craa20030814Brian P. Walenz
A	kmer/libkmer/positionDB.C	craa20030507Brian P. Walenz
A	kmer/libkmer/positionDB.C	craa20030506Brian P. Walenz
A	kmer/libkmer/positionDB.C	craa20030506Brian P. Walenz
A	kmer/libkmer/positionDB.C	craa20030418Brian P. Walenz
A	kmer/libkmer/positionDB.C	craa20030416Brian P. Walenz
A	kmer/libkmer/positionDB.C	craa20030415Brian P. Walenz
A	kmer/libkmer/positionDB.C	craa20030402Brian P. Walenz
A	kmer/libkmer/positionDB.C	craa20030102Brian P. Walenz
A	kmer/libkmer/existDB-create-from-fasta.C	bnbi20140831Brian P. Walenz
A	kmer/libkmer/existDB-create-from-fasta.C	jcvi20140411Brian P. Walenz
A	kmer/libkmer/existDB-create-from-fasta.C	jcvi20130103Brian P. Walenz
A	kmer/libkmer/existDB-create-from-fasta.C	jcvi20130103Brian P. Walenz
A	kmer/libkmer/existDB-create-from-fasta.C	jcvi20120510Brian P. Walenz
A	kmer/libkmer/existDB-create-from-fasta.C	jcvi20080912Brian P. Walenz
A	kmer/libkmer/existDB-create-from-fasta.C	jcvi20080909Brian P. Walenz
A	kmer/libkmer/existDB-create-from-fasta.C	jcvi20071010Brian P. Walenz
A	kmer/libkmer/existDB-create-from-fasta.C	jcvi20070913Brian P. Walenz
A	kmer/libkmer/existDB-create-from-fasta.C	jcvi20070817Brian P. Walenz
A	kmer/libkmer/existDB-create-from-fasta.C	jcvi20070607Brian P. Walenz
A	kmer/libkmer/existDB-create-from-fasta.C	jcvi20070326Brian P. Walenz
A	kmer/libkmer/existDB-create-from-fasta.C	jcvi20051204Brian P. Walenz
A	kmer/libkmer/existDB-create-from-fasta.C	jcvi20051127Brian P. Walenz
A	kmer/libkmer/existDB-create-from-fasta.C	jcvi20051127Brian P. Walenz
A	kmer/libkmer/existDB-create-from-fasta.C	jcvi20050320Brian P. Walenz
A	kmer/libkmer/existDB-create-from-fasta.C	none20041010Brian P. Walenz
A	kmer/libkmer/existDB-create-from-fasta.C	none20040524Brian P. Walenz
A	kmer/libkmer/existDB-create-from-fasta.C	none20040421Brian P. Walenz
A	kmer/libkmer/existDB-create-from-fasta.C	craa20031020Brian P. Walenz
A	kmer/libkmer/existDB-create-from-fasta.C	craa20030908Brian P. Walenz
A	kmer/libkmer/existDB-create-from-fasta.C	craa20030908Brian P. Walenz
A	kmer/libkmer/percentCovered.C	bnbi20141007Brian P. Walenz
A	kmer/libkmer/percentCovered.C	jcvi20140411Brian P. Walenz
A	kmer/libkmer/percentCovered.C	jcvi20080911Brian P. Walenz
A	kmer/libkmer/percentCovered.C	jcvi20080909Brian P. Walenz
A	kmer/libkmer/percentCovered.C	jcvi20071029Brian P. Walenz
A	kmer/libkmer/percentCovered.C	jcvi20070913Brian P. Walenz
A	kmer/libkmer/percentCovered.C	jcvi20070326Brian P. Walenz
A	kmer/libkmer/percentCovered.C	jcvi20070320Brian P. Walenz
A	kmer/libkmer/percentCovered.C	jcvi20060509Brian P. Walenz
A	kmer/libkmer/existDB.C	jcvi20140411Brian P. Walenz
A	kmer/libkmer/existDB.C	jcvi20130502Brian P. Walenz
A	kmer/libkmer/existDB.C	jcvi20130329Brian P. Walenz
A	kmer/libkmer/existDB.C	jcvi20130103Brian P. Walenz
A	kmer/libkmer/existDB.C	jcvi20120510Brian P. Walenz
A	kmer/libkmer/existDB.C	jcvi20120508Brian P. Walenz
A	kmer/libkmer/existDB.C	jcvi20080214Brian P. Walenz
A	kmer/libkmer/existDB.C	jcvi20071029Brian P. Walenz
A	kmer/libkmer/existDB.C	jcvi20071010Brian P. Walenz
A	kmer/libkmer/existDB.C	jcvi20070608Brian P. Walenz
A	kmer/libkmer/existDB.C	jcvi20070607Brian P. Walenz
A	kmer/libkmer/existDB.C	jcvi20070326Brian P. Walenz
A	kmer/libkmer/existDB.C	jcvi20060718Brian P. Walenz
A	kmer/libkmer/existDB.C	jcvi20051204Brian P. Walenz
A	kmer/libkmer/existDB.C	jcvi20051127Brian P. Walenz
A	kmer/libkmer/existDB.C	jcvi20051127Brian P. Walenz
A	kmer/libkmer/existDB.C	jcvi20050320Brian P. Walenz
A	kmer/libkmer/existDB.C	none20041010Brian P. Walenz
A	kmer/libkmer/existDB.C	none20040421Brian P. Walenz
A	kmer/libkmer/existDB.C	none20040412Brian P. Walenz
A	kmer/libkmer/existDB.C	craa20031020Brian P. Walenz
A	kmer/libkmer/existDB.C	craa20031016Brian P. Walenz
A	kmer/libkmer/existDB.C	craa20030908Brian P. Walenz
A	kmer/libkmer/existDB.C	craa20030805Brian P. Walenz
A	kmer/libkmer/existDB.C	craa20030220Brian P. Walenz
A	kmer/libkmer/existDB.C	craa20030213Brian P. Walenz
A	kmer/libkmer/existDB.C	craa20030213Brian P. Walenz
A	kmer/libkmer/existDB.C	craa20030102Brian P. Walenz
A	src/overlapInCore-analysis/filterTrue.pl	nihh20151012Brian P. Walenz
A	src/overlapInCore-analysis/find-missed-true-overlaps.pl	nihh20151012Brian P. Walenz
A	src/overlapInCore-analysis/infer-ovl-from-genomic-blasr.pl	nihh20151012Brian P. Walenz
A	src/overlapInCore-analysis/check-ordered-reads-for-missed-overlaps.pl	nihh20151012Brian P. Walenz
A	src/overlapInCore-analysis/infer-obt-from-genomic-blasr.pl	nihh20151012Brian P. Walenz
A	src/overlapInCore-analysis/analyze-true-vs-test.pl	nihh20151012Brian P. Walenz
A	src/overlapInCore-analysis/infer-olaps-from-pairwise-coords.pl	nihh20151012Brian P. Walenz
A	src/overlapInCore-analysis/infer-olaps-from-pairwise-blasr.pl	nihh20151012Brian P. Walenz
A	src/overlapInCore-analysis/infer-olaps-from-genomic-coords.pl	nihh20151012Brian P. Walenz
A	src/bogart/AS_BAT_RepeatJunctionEvidence.H	bnbi20141222Brian P. Walenz
A	src/bogart/AS_BAT_RepeatJunctionEvidence.H	bnbi20141219Brian P. Walenz
A	src/bogart/AS_BAT_RepeatJunctionEvidence.H	jcvi20130905Brian P. Walenz
A	src/bogart/AS_BAT_RepeatJunctionEvidence.H	jcvi20130905Brian P. Walenz
A	src/bogart/AS_BAT_RepeatJunctionEvidence.H	jcvi20130801Brian P. Walenz
A	src/bogart/AS_BAT_RepeatJunctionEvidence.H	jcvi20120729Brian P. Walenz
A	src/bogart/AS_BAT_RepeatJunctionEvidence.H	jcvi20120214Brian P. Walenz
D	src/bogart/AS_BAT_RepeatJunctionEvidence.H	src/AS_BAT/AS_BAT_RepeatJunctionEvidence.H
A	src/bogart/AS_BAT_InsertSizes.H	bnbi20141219Brian P. Walenz
A	src/bogart/AS_BAT_InsertSizes.H	jcvi20130801Brian P. Walenz
A	src/bogart/AS_BAT_InsertSizes.H	jcvi20101206Brian P. Walenz
A	src/bogart/AS_BAT_InsertSizes.H	jcvi20101123Brian P. Walenz
D	src/bogart/AS_BAT_InsertSizes.H	src/AS_BAT/AS_BAT_InsertSizes.H
A	src/bogart/AS_BAT_Unitig_AddAndPlaceFrag.C	bnbi20141219Brian P. Walenz
A	src/bogart/AS_BAT_Unitig_AddAndPlaceFrag.C	jcvi20130801Brian P. Walenz
A	src/bogart/AS_BAT_Unitig_AddAndPlaceFrag.C	jcvi20120729Brian P. Walenz
A	src/bogart/AS_BAT_Unitig_AddAndPlaceFrag.C	jcvi20101206Brian P. Walenz
A	src/bogart/AS_BAT_Unitig_AddAndPlaceFrag.C	jcvi20101123Brian P. Walenz
D	src/bogart/AS_BAT_Unitig_AddAndPlaceFrag.C	src/AS_BAT/AS_BAT_Unitig_AddAndPlaceFrag.C
A	src/bogart/AS_BAT_PlaceContains.H	bnbi20150603Brian P. Walenz
A	src/bogart/AS_BAT_PlaceContains.H	bnbi20141222Brian P. Walenz
A	src/bogart/AS_BAT_PlaceContains.H	bnbi20141219Brian P. Walenz
A	src/bogart/AS_BAT_PlaceContains.H	jcvi20130801Brian P. Walenz
A	src/bogart/AS_BAT_PlaceContains.H	jcvi20120105Brian P. Walenz
A	src/bogart/AS_BAT_PlaceContains.H	jcvi20110215Brian P. Walenz
A	src/bogart/AS_BAT_PlaceContains.H	jcvi20101206Brian P. Walenz
D	src/bogart/AS_BAT_PlaceContains.H	src/AS_BAT/AS_BAT_PlaceContains.H
A	src/bogart/AS_BAT_Joining.C	bnbi20141219Brian P. Walenz
A	src/bogart/AS_BAT_Joining.C	jcvi20130801Brian P. Walenz
A	src/bogart/AS_BAT_Joining.C	jcvi20130430Brian P. Walenz
A	src/bogart/AS_BAT_Joining.C	jcvi20120729Brian P. Walenz
A	src/bogart/AS_BAT_Joining.C	jcvi20101206Brian P. Walenz
A	src/bogart/AS_BAT_Joining.C	jcvi20101123Brian P. Walenz
D	src/bogart/AS_BAT_Joining.C	src/AS_BAT/AS_BAT_Joining.C
A	src/bogart/AS_BAT_Datatypes.H	bnbi20150616Brian P. Walenz
A	src/bogart/AS_BAT_Datatypes.H	bnbi20150127Brian P. Walenz
A	src/bogart/AS_BAT_Datatypes.H	bnbi20141223Brian P. Walenz
A	src/bogart/AS_BAT_Datatypes.H	bnbi20141222Brian P. Walenz
A	src/bogart/AS_BAT_Datatypes.H	bnbi20141219Brian P. Walenz
A	src/bogart/AS_BAT_Datatypes.H	bnbi20141117Brian P. Walenz
A	src/bogart/AS_BAT_Datatypes.H	bnbi20140811Brian P. Walenz
A	src/bogart/AS_BAT_Datatypes.H	jcvi20140128Brian P. Walenz
A	src/bogart/AS_BAT_Datatypes.H	jcvi20130801Brian P. Walenz
A	src/bogart/AS_BAT_Datatypes.H	jcvi20130801Brian P. Walenz
A	src/bogart/AS_BAT_Datatypes.H	jcvi20130617Brian P. Walenz
A	src/bogart/AS_BAT_Datatypes.H	jcvi20121211Brian P. Walenz
A	src/bogart/AS_BAT_Datatypes.H	jcvi20120729Brian P. Walenz
A	src/bogart/AS_BAT_Datatypes.H	jcvi20120727Brian P. Walenz
A	src/bogart/AS_BAT_Datatypes.H	jcvi20120321Brian P. Walenz
A	src/bogart/AS_BAT_Datatypes.H	jcvi20120222Brian P. Walenz
A	src/bogart/AS_BAT_Datatypes.H	jcvi20120105Brian P. Walenz
A	src/bogart/AS_BAT_Datatypes.H	jcvi20111229Brian P. Walenz
A	src/bogart/AS_BAT_Datatypes.H	jcvi20111205Brian P. Walenz
A	src/bogart/AS_BAT_Datatypes.H	jcvi20111007Brian P. Walenz
A	src/bogart/AS_BAT_Datatypes.H	jcvi20110901Brian P. Walenz
A	src/bogart/AS_BAT_Datatypes.H	jcvi20110404Brian P. Walenz
A	src/bogart/AS_BAT_Datatypes.H	jcvi20110215Brian P. Walenz
A	src/bogart/AS_BAT_Datatypes.H	jcvi20110215Brian P. Walenz
A	src/bogart/AS_BAT_Datatypes.H	jcvi20101217Brian P. Walenz
A	src/bogart/AS_BAT_Datatypes.H	jcvi20101206Brian P. Walenz
A	src/bogart/AS_BAT_Datatypes.H	jcvi20101206Brian P. Walenz
A	src/bogart/AS_BAT_Datatypes.H	jcvi20101123Brian P. Walenz
D	src/bogart/AS_BAT_Datatypes.H	src/AS_BAT/AS_BAT_Datatypes.H
A	src/bogart/AS_BAT_SetParentAndHang.H	bnbi20141219Brian P. Walenz
A	src/bogart/AS_BAT_SetParentAndHang.H	jcvi20130801Brian P. Walenz
A	src/bogart/AS_BAT_SetParentAndHang.H	jcvi20101206Brian P. Walenz
D	src/bogart/AS_BAT_SetParentAndHang.H	src/AS_BAT/AS_BAT_SetParentAndHang.H
A	src/bogart/AS_BAT_Breaking.H	bnbi20141219Brian P. Walenz
A	src/bogart/AS_BAT_Breaking.H	jcvi20130801Brian P. Walenz
A	src/bogart/AS_BAT_Breaking.H	jcvi20120728Brian P. Walenz
A	src/bogart/AS_BAT_Breaking.H	jcvi20110317Brian P. Walenz
A	src/bogart/AS_BAT_Breaking.H	jcvi20101206Brian P. Walenz
D	src/bogart/AS_BAT_Breaking.H	src/AS_BAT/AS_BAT_Breaking.H
A	src/bogart/AS_BAT_PlaceZombies.C	bnbi20150424Brian P. Walenz
A	src/bogart/AS_BAT_PlaceZombies.C	bnbi20141219Brian P. Walenz
A	src/bogart/AS_BAT_PlaceZombies.C	jcvi20130801Brian P. Walenz
A	src/bogart/AS_BAT_PlaceZombies.C	jcvi20120729Brian P. Walenz
A	src/bogart/AS_BAT_PlaceZombies.C	jcvi20120728Brian P. Walenz
A	src/bogart/AS_BAT_PlaceZombies.C	jcvi20120222Brian P. Walenz
A	src/bogart/AS_BAT_PlaceZombies.C	jcvi20110215Brian P. Walenz
A	src/bogart/AS_BAT_PlaceZombies.C	jcvi20110118Brian P. Walenz
A	src/bogart/AS_BAT_PlaceZombies.C	jcvi20101206Brian P. Walenz
A	src/bogart/AS_BAT_PlaceZombies.C	jcvi20101123Brian P. Walenz
D	src/bogart/AS_BAT_PlaceZombies.C	src/AS_BAT/AS_BAT_PlaceZombies.C
A	src/bogart/AS_BAT_MoveContains.H	bnbi20141219Brian P. Walenz
A	src/bogart/AS_BAT_MoveContains.H	jcvi20130801Brian P. Walenz
A	src/bogart/AS_BAT_MoveContains.H	jcvi20101206Brian P. Walenz
D	src/bogart/AS_BAT_MoveContains.H	src/AS_BAT/AS_BAT_MoveContains.H
A	src/bogart/AS_BAT_SplitDiscontinuous.C	bnbi20150303Brian P. Walenz
A	src/bogart/AS_BAT_SplitDiscontinuous.C	bnbi20141219Brian P. Walenz
A	src/bogart/AS_BAT_SplitDiscontinuous.C	jcvi20130801Brian P. Walenz
A	src/bogart/AS_BAT_SplitDiscontinuous.C	jcvi20120729Brian P. Walenz
A	src/bogart/AS_BAT_SplitDiscontinuous.C	jcvi20120728Brian P. Walenz
A	src/bogart/AS_BAT_SplitDiscontinuous.C	jcvi20120313Brian P. Walenz
A	src/bogart/AS_BAT_SplitDiscontinuous.C	jcvi20120105Brian P. Walenz
A	src/bogart/AS_BAT_SplitDiscontinuous.C	jcvi20111218Brian P. Walenz
A	src/bogart/AS_BAT_SplitDiscontinuous.C	jcvi20110102Brian P. Walenz
A	src/bogart/AS_BAT_SplitDiscontinuous.C	jcvi20101206Brian P. Walenz
A	src/bogart/AS_BAT_SplitDiscontinuous.C	jcvi20101123Brian P. Walenz
D	src/bogart/AS_BAT_SplitDiscontinuous.C	src/AS_BAT/AS_BAT_SplitDiscontinuous.C
A	src/bogart/AS_BAT_MateChecker.H	bnbi20141219Brian P. Walenz
A	src/bogart/AS_BAT_MateChecker.H	jcvi20130801Brian P. Walenz
A	src/bogart/AS_BAT_MateChecker.H	jcvi20110317Brian P. Walenz
A	src/bogart/AS_BAT_MateChecker.H	jcvi20101206Brian P. Walenz
D	src/bogart/AS_BAT_MateChecker.H	src/AS_BAT/AS_BAT_MateChecker.H
A	src/bogart/addReadsToUnitigs.C	bnbi20150410Brian P. Walenz
A	src/bogart/addReadsToUnitigs.C	bnbi20141009Brian P. Walenz
A	src/bogart/addReadsToUnitigs.C	jcvi20140422Brian P. Walenz
A	src/bogart/addReadsToUnitigs.C	jcvi20140331Brian P. Walenz
A	src/bogart/addReadsToUnitigs.C	jcvi20130824Brian P. Walenz
A	src/bogart/addReadsToUnitigs.C	jcvi20130824Brian P. Walenz
D	src/bogart/addReadsToUnitigs.C	src/AS_CNS/addReadsToUnitigs.C
A	src/bogart/AS_BAT_Outputs.H	bnbi20141223Brian P. Walenz
A	src/bogart/AS_BAT_Outputs.H	bnbi20141219Brian P. Walenz
A	src/bogart/AS_BAT_Outputs.H	jcvi20130801Brian P. Walenz
A	src/bogart/AS_BAT_Outputs.H	jcvi20130801Brian P. Walenz
A	src/bogart/AS_BAT_Outputs.H	jcvi20120115Brian P. Walenz
A	src/bogart/AS_BAT_Outputs.H	jcvi20111229Brian P. Walenz
A	src/bogart/AS_BAT_Outputs.H	jcvi20101206Brian P. Walenz
D	src/bogart/AS_BAT_Outputs.H	src/AS_BAT/AS_BAT_Outputs.H
A	src/bogart/AS_BAT_PlaceFragUsingOverlaps.C	bnbi20150805Brian P. Walenz
A	src/bogart/AS_BAT_PlaceFragUsingOverlaps.C	bnbi20150603Brian P. Walenz
A	src/bogart/AS_BAT_PlaceFragUsingOverlaps.C	bnbi20150520Brian P. Walenz
A	src/bogart/AS_BAT_PlaceFragUsingOverlaps.C	bnbi20141222Brian P. Walenz
A	src/bogart/AS_BAT_PlaceFragUsingOverlaps.C	bnbi20141219Brian P. Walenz
A	src/bogart/AS_BAT_PlaceFragUsingOverlaps.C	bnbi20141021Brian P. Walenz
A	src/bogart/AS_BAT_PlaceFragUsingOverlaps.C	bnbi20141009Brian P. Walenz
A	src/bogart/AS_BAT_PlaceFragUsingOverlaps.C	jcvi20130908Brian P. Walenz
A	src/bogart/AS_BAT_PlaceFragUsingOverlaps.C	jcvi20130801Brian P. Walenz
A	src/bogart/AS_BAT_PlaceFragUsingOverlaps.C	jcvi20130627Brian P. Walenz
A	src/bogart/AS_BAT_PlaceFragUsingOverlaps.C	jcvi20130627Brian P. Walenz
A	src/bogart/AS_BAT_PlaceFragUsingOverlaps.C	jcvi20130429Brian P. Walenz
A	src/bogart/AS_BAT_PlaceFragUsingOverlaps.C	jcvi20120729Brian P. Walenz
A	src/bogart/AS_BAT_PlaceFragUsingOverlaps.C	jcvi20120728Brian P. Walenz
A	src/bogart/AS_BAT_PlaceFragUsingOverlaps.C	jcvi20120214Brian P. Walenz
A	src/bogart/AS_BAT_PlaceFragUsingOverlaps.C	jcvi20111205Brian P. Walenz
A	src/bogart/AS_BAT_PlaceFragUsingOverlaps.C	jcvi20110408Brian P. Walenz
A	src/bogart/AS_BAT_PlaceFragUsingOverlaps.C	jcvi20110406Brian P. Walenz
A	src/bogart/AS_BAT_PlaceFragUsingOverlaps.C	jcvi20110404Brian P. Walenz
A	src/bogart/AS_BAT_PlaceFragUsingOverlaps.C	jcvi20110317Brian P. Walenz
A	src/bogart/AS_BAT_PlaceFragUsingOverlaps.C	jcvi20110215Brian P. Walenz
A	src/bogart/AS_BAT_PlaceFragUsingOverlaps.C	jcvi20101217Brian P. Walenz
A	src/bogart/AS_BAT_PlaceFragUsingOverlaps.C	jcvi20101215Brian P. Walenz
A	src/bogart/AS_BAT_PlaceFragUsingOverlaps.C	jcvi20101206Brian P. Walenz
A	src/bogart/AS_BAT_PlaceFragUsingOverlaps.C	jcvi20101206Brian P. Walenz
A	src/bogart/AS_BAT_PlaceFragUsingOverlaps.C	jcvi20101206Brian P. Walenz
A	src/bogart/AS_BAT_PlaceFragUsingOverlaps.C	jcvi20101206Brian P. Walenz
A	src/bogart/AS_BAT_PlaceFragUsingOverlaps.C	jcvi20101204Brian P. Walenz
A	src/bogart/AS_BAT_PlaceFragUsingOverlaps.C	jcvi20101123Brian P. Walenz
D	src/bogart/AS_BAT_PlaceFragUsingOverlaps.C	src/AS_BAT/AS_BAT_PlaceFragUsingOverlaps.C
A	src/bogart/AS_BAT_Logging.H	bnbi20141219Brian P. Walenz
A	src/bogart/AS_BAT_Logging.H	bnbi20140811Brian P. Walenz
A	src/bogart/AS_BAT_Logging.H	jcvi20130801Brian P. Walenz
A	src/bogart/AS_BAT_Logging.H	jcvi20130801Brian P. Walenz
A	src/bogart/AS_BAT_Logging.H	jcvi20130430Brian P. Walenz
A	src/bogart/AS_BAT_Logging.H	jcvi20120729Brian P. Walenz
D	src/bogart/AS_BAT_Logging.H	src/AS_BAT/AS_BAT_Logging.H
A	src/bogart/AS_BAT_BestOverlapGraph.C	bnbi20150814Brian P. Walenz
A	src/bogart/AS_BAT_BestOverlapGraph.C	bnbi20150729Brian P. Walenz
A	src/bogart/AS_BAT_BestOverlapGraph.C	bnbi20150603Brian P. Walenz
A	src/bogart/AS_BAT_BestOverlapGraph.C	bnbi20150520Brian P. Walenz
A	src/bogart/AS_BAT_BestOverlapGraph.C	bnbi20150514Brian P. Walenz
A	src/bogart/AS_BAT_BestOverlapGraph.C	bnbi20150424Brian P. Walenz
A	src/bogart/AS_BAT_BestOverlapGraph.C	bnbi20150420Brian P. Walenz
A	src/bogart/AS_BAT_BestOverlapGraph.C	bnbi20150303Brian P. Walenz
A	src/bogart/AS_BAT_BestOverlapGraph.C	bnbi20141223Brian P. Walenz
A	src/bogart/AS_BAT_BestOverlapGraph.C	bnbi20141222Brian P. Walenz
A	src/bogart/AS_BAT_BestOverlapGraph.C	bnbi20141219Brian P. Walenz
A	src/bogart/AS_BAT_BestOverlapGraph.C	bnbi20141021Brian P. Walenz
A	src/bogart/AS_BAT_BestOverlapGraph.C	bnbi20141009Brian P. Walenz
A	src/bogart/AS_BAT_BestOverlapGraph.C	jcvi20140129Brian P. Walenz
A	src/bogart/AS_BAT_BestOverlapGraph.C	jcvi20140128Brian P. Walenz
A	src/bogart/AS_BAT_BestOverlapGraph.C	jcvi20130801Brian P. Walenz
A	src/bogart/AS_BAT_BestOverlapGraph.C	jcvi20130627Brian P. Walenz
A	src/bogart/AS_BAT_BestOverlapGraph.C	jcvi20130626Brian P. Walenz
A	src/bogart/AS_BAT_BestOverlapGraph.C	jcvi20130430Brian P. Walenz
A	src/bogart/AS_BAT_BestOverlapGraph.C	jcvi20121120Brian P. Walenz
A	src/bogart/AS_BAT_BestOverlapGraph.C	jcvi20120730Brian P. Walenz
A	src/bogart/AS_BAT_BestOverlapGraph.C	jcvi20120729Brian P. Walenz
A	src/bogart/AS_BAT_BestOverlapGraph.C	jcvi20120214Brian P. Walenz
A	src/bogart/AS_BAT_BestOverlapGraph.C	jcvi20120105Brian P. Walenz
A	src/bogart/AS_BAT_BestOverlapGraph.C	jcvi20111218Brian P. Walenz
A	src/bogart/AS_BAT_BestOverlapGraph.C	jcvi20111212Brian P. Walenz
A	src/bogart/AS_BAT_BestOverlapGraph.C	jcvi20111206Brian P. Walenz
A	src/bogart/AS_BAT_BestOverlapGraph.C	jcvi20110215Brian P. Walenz
A	src/bogart/AS_BAT_BestOverlapGraph.C	jcvi20101206Brian P. Walenz
A	src/bogart/AS_BAT_BestOverlapGraph.C	jcvi20101206Brian P. Walenz
A	src/bogart/AS_BAT_BestOverlapGraph.C	jcvi20101206Brian P. Walenz
A	src/bogart/AS_BAT_BestOverlapGraph.C	jcvi20101123Brian P. Walenz
D	src/bogart/AS_BAT_BestOverlapGraph.C	src/AS_BAT/AS_BAT_BestOverlapGraph.C
A	src/bogart/AS_BAT_ChunkGraph.C	bnbi20141222Brian P. Walenz
A	src/bogart/AS_BAT_ChunkGraph.C	bnbi20141219Brian P. Walenz
A	src/bogart/AS_BAT_ChunkGraph.C	jcvi20130801Brian P. Walenz
A	src/bogart/AS_BAT_ChunkGraph.C	jcvi20120729Brian P. Walenz
A	src/bogart/AS_BAT_ChunkGraph.C	jcvi20120105Brian P. Walenz
A	src/bogart/AS_BAT_ChunkGraph.C	jcvi20101123Brian P. Walenz
D	src/bogart/AS_BAT_ChunkGraph.C	src/AS_BAT/AS_BAT_ChunkGraph.C
A	src/bogart/AS_BAT_EvaluateMates.C	bnbi20141219Brian P. Walenz
A	src/bogart/AS_BAT_EvaluateMates.C	jcvi20130801Brian P. Walenz
A	src/bogart/AS_BAT_EvaluateMates.C	jcvi20120729Brian P. Walenz
A	src/bogart/AS_BAT_EvaluateMates.C	jcvi20111229Brian P. Walenz
A	src/bogart/AS_BAT_EvaluateMates.C	jcvi20101206Brian P. Walenz
A	src/bogart/AS_BAT_EvaluateMates.C	jcvi20101123Brian P. Walenz
D	src/bogart/AS_BAT_EvaluateMates.C	src/AS_BAT/AS_BAT_EvaluateMates.C
A	src/bogart/AS_BAT_MateLocation.C	bnbi20141219Brian P. Walenz
A	src/bogart/AS_BAT_MateLocation.C	jcvi20130801Brian P. Walenz
A	src/bogart/AS_BAT_MateLocation.C	jcvi20120729Brian P. Walenz
A	src/bogart/AS_BAT_MateLocation.C	jcvi20120105Brian P. Walenz
A	src/bogart/AS_BAT_MateLocation.C	jcvi20101206Brian P. Walenz
A	src/bogart/AS_BAT_MateLocation.C	jcvi20101202Brian P. Walenz
A	src/bogart/AS_BAT_MateLocation.C	jcvi20101123Brian P. Walenz
D	src/bogart/AS_BAT_MateLocation.C	src/AS_BAT/AS_BAT_MateLocation.C
A	src/bogart/AS_BAT_IntersectSplit.C	bnbi20141219Brian P. Walenz
A	src/bogart/AS_BAT_IntersectSplit.C	jcvi20130801Brian P. Walenz
A	src/bogart/AS_BAT_IntersectSplit.C	jcvi20120729Brian P. Walenz
A	src/bogart/AS_BAT_IntersectSplit.C	jcvi20120728Brian P. Walenz
A	src/bogart/AS_BAT_IntersectSplit.C	jcvi20110317Brian P. Walenz
A	src/bogart/AS_BAT_IntersectSplit.C	jcvi20110215Brian P. Walenz
A	src/bogart/AS_BAT_IntersectSplit.C	jcvi20101213Brian P. Walenz
A	src/bogart/AS_BAT_IntersectSplit.C	jcvi20101206Brian P. Walenz
A	src/bogart/AS_BAT_IntersectSplit.C	jcvi20101123Brian P. Walenz
D	src/bogart/AS_BAT_IntersectSplit.C	src/AS_BAT/AS_BAT_IntersectSplit.C
A	src/bogart/AS_BAT_Unitig.C	bnbi20141219Brian P. Walenz
A	src/bogart/AS_BAT_Unitig.C	jcvi20130801Brian P. Walenz
A	src/bogart/AS_BAT_Unitig.C	jcvi20120729Brian P. Walenz
A	src/bogart/AS_BAT_Unitig.C	jcvi20120728Brian P. Walenz
A	src/bogart/AS_BAT_Unitig.C	jcvi20120115Brian P. Walenz
A	src/bogart/AS_BAT_Unitig.C	jcvi20111229Brian P. Walenz
A	src/bogart/AS_BAT_Unitig.C	jcvi20101206Brian P. Walenz
A	src/bogart/AS_BAT_Unitig.C	jcvi20101123Brian P. Walenz
D	src/bogart/AS_BAT_Unitig.C	src/AS_BAT/AS_BAT_Unitig.C
A	src/bogart/AS_BAT_PopulateUnitig.H	bnbi20141219Brian P. Walenz
A	src/bogart/AS_BAT_PopulateUnitig.H	jcvi20130801Brian P. Walenz
A	src/bogart/AS_BAT_PopulateUnitig.H	jcvi20101206Brian P. Walenz
D	src/bogart/AS_BAT_PopulateUnitig.H	src/AS_BAT/AS_BAT_PopulateUnitig.H
A	src/bogart/AS_BAT_Instrumentation.C	bnbi20141223Brian P. Walenz
A	src/bogart/AS_BAT_Instrumentation.C	bnbi20141219Brian P. Walenz
A	src/bogart/AS_BAT_Instrumentation.C	jcvi20130827Brian P. Walenz
A	src/bogart/AS_BAT_Instrumentation.C	jcvi20130801Brian P. Walenz
A	src/bogart/AS_BAT_Instrumentation.C	jcvi20120729Brian P. Walenz
A	src/bogart/AS_BAT_Instrumentation.C	jcvi20120105Brian P. Walenz
A	src/bogart/AS_BAT_Instrumentation.C	jcvi20110728Brian P. Walenz
A	src/bogart/AS_BAT_Instrumentation.C	jcvi20101206Brian P. Walenz
A	src/bogart/AS_BAT_Instrumentation.C	jcvi20101123Brian P. Walenz
D	src/bogart/AS_BAT_Instrumentation.C	src/AS_BAT/AS_BAT_Instrumentation.C
A	src/bogart/AS_BAT_OverlapCache.H	bnbi20150616Brian P. Walenz
A	src/bogart/AS_BAT_OverlapCache.H	bnbi20150603Brian P. Walenz
A	src/bogart/AS_BAT_OverlapCache.H	bnbi20150520Brian P. Walenz
A	src/bogart/AS_BAT_OverlapCache.H	bnbi20150514Brian P. Walenz
A	src/bogart/AS_BAT_OverlapCache.H	bnbi20150424Brian P. Walenz
A	src/bogart/AS_BAT_OverlapCache.H	bnbi20150303Brian P. Walenz
A	src/bogart/AS_BAT_OverlapCache.H	bnbi20141223Brian P. Walenz
A	src/bogart/AS_BAT_OverlapCache.H	bnbi20141222Brian P. Walenz
A	src/bogart/AS_BAT_OverlapCache.H	bnbi20141219Brian P. Walenz
A	src/bogart/AS_BAT_OverlapCache.H	bnbi20141021Brian P. Walenz
A	src/bogart/AS_BAT_OverlapCache.H	jcvi20130828Brian P. Walenz
A	src/bogart/AS_BAT_OverlapCache.H	jcvi20130801Brian P. Walenz
A	src/bogart/AS_BAT_OverlapCache.H	jcvi20130626Brian P. Walenz
A	src/bogart/AS_BAT_OverlapCache.H	jcvi20120728Brian P. Walenz
A	src/bogart/AS_BAT_OverlapCache.H	jcvi20120222Brian P. Walenz
A	src/bogart/AS_BAT_OverlapCache.H	jcvi20120215Brian P. Walenz
A	src/bogart/AS_BAT_OverlapCache.H	jcvi20111212Brian P. Walenz
A	src/bogart/AS_BAT_OverlapCache.H	jcvi20111209Brian P. Walenz
A	src/bogart/AS_BAT_OverlapCache.H	jcvi20111205Brian P. Walenz
A	src/bogart/AS_BAT_OverlapCache.H	jcvi20111106Brian P. Walenz
A	src/bogart/AS_BAT_OverlapCache.H	bnbi20111013Sergey Koren
A	src/bogart/AS_BAT_OverlapCache.H	bnbi20111013Sergey Koren
A	src/bogart/AS_BAT_OverlapCache.H	jcvi20110803Brian P. Walenz
A	src/bogart/AS_BAT_OverlapCache.H	jcvi20110404Brian P. Walenz
A	src/bogart/AS_BAT_OverlapCache.H	jcvi20110215Brian P. Walenz
D	src/bogart/AS_BAT_OverlapCache.H	src/AS_BAT/AS_BAT_OverlapCache.H
A	src/bogart/AS_BAT_MergeSplitJoin.H	bnbi20150603Brian P. Walenz
A	src/bogart/AS_BAT_MergeSplitJoin.H	bnbi20150424Brian P. Walenz
A	src/bogart/AS_BAT_MergeSplitJoin.H	bnbi20150303Brian P. Walenz
A	src/bogart/AS_BAT_MergeSplitJoin.H	bnbi20141219Brian P. Walenz
A	src/bogart/AS_BAT_MergeSplitJoin.H	jcvi20130801Brian P. Walenz
A	src/bogart/AS_BAT_MergeSplitJoin.H	jcvi20120222Brian P. Walenz
A	src/bogart/AS_BAT_MergeSplitJoin.H	jcvi20120105Brian P. Walenz
A	src/bogart/AS_BAT_MergeSplitJoin.H	jcvi20111218Brian P. Walenz
A	src/bogart/AS_BAT_MergeSplitJoin.H	jcvi20110215Brian P. Walenz
D	src/bogart/AS_BAT_MergeSplitJoin.H	src/AS_BAT/AS_BAT_MergeSplitJoin.H
A	src/bogart/AS_BAT_Unitig_PlaceFragUsingEdges.C	bnbi20150306Brian P. Walenz
A	src/bogart/AS_BAT_Unitig_PlaceFragUsingEdges.C	bnbi20150127Brian P. Walenz
A	src/bogart/AS_BAT_Unitig_PlaceFragUsingEdges.C	bnbi20141219Brian P. Walenz
A	src/bogart/AS_BAT_Unitig_PlaceFragUsingEdges.C	jcvi20130801Brian P. Walenz
A	src/bogart/AS_BAT_Unitig_PlaceFragUsingEdges.C	jcvi20130626Brian P. Walenz
A	src/bogart/AS_BAT_Unitig_PlaceFragUsingEdges.C	jcvi20130626Brian P. Walenz
A	src/bogart/AS_BAT_Unitig_PlaceFragUsingEdges.C	jcvi20130429Brian P. Walenz
A	src/bogart/AS_BAT_Unitig_PlaceFragUsingEdges.C	jcvi20130429Brian P. Walenz
A	src/bogart/AS_BAT_Unitig_PlaceFragUsingEdges.C	jcvi20120729Brian P. Walenz
A	src/bogart/AS_BAT_Unitig_PlaceFragUsingEdges.C	jcvi20111213Brian P. Walenz
A	src/bogart/AS_BAT_Unitig_PlaceFragUsingEdges.C	jcvi20110317Brian P. Walenz
A	src/bogart/AS_BAT_Unitig_PlaceFragUsingEdges.C	jcvi20101204Brian P. Walenz
A	src/bogart/AS_BAT_Unitig_PlaceFragUsingEdges.C	jcvi20101123Brian P. Walenz
D	src/bogart/AS_BAT_Unitig_PlaceFragUsingEdges.C	src/AS_BAT/AS_BAT_Unitig_PlaceFragUsingEdges.C
A	src/bogart/AS_BAT_IntersectBubble.H	bnbi20150603Brian P. Walenz
A	src/bogart/AS_BAT_IntersectBubble.H	bnbi20141219Brian P. Walenz
A	src/bogart/AS_BAT_IntersectBubble.H	jcvi20130801Brian P. Walenz
A	src/bogart/AS_BAT_IntersectBubble.H	jcvi20110215Brian P. Walenz
A	src/bogart/AS_BAT_IntersectBubble.H	jcvi20101206Brian P. Walenz
D	src/bogart/AS_BAT_IntersectBubble.H	src/AS_BAT/AS_BAT_IntersectBubble.H
A	src/bogart/AS_BAT_PlaceZombies.H	bnbi20150424Brian P. Walenz
A	src/bogart/AS_BAT_PlaceZombies.H	bnbi20141219Brian P. Walenz
A	src/bogart/AS_BAT_PlaceZombies.H	jcvi20130801Brian P. Walenz
A	src/bogart/AS_BAT_PlaceZombies.H	jcvi20110215Brian P. Walenz
A	src/bogart/AS_BAT_PlaceZombies.H	jcvi20110118Brian P. Walenz
A	src/bogart/AS_BAT_PlaceZombies.H	jcvi20101206Brian P. Walenz
D	src/bogart/AS_BAT_PlaceZombies.H	src/AS_BAT/AS_BAT_PlaceZombies.H
A	src/bogart/AS_BAT_MoveContains.C	bnbi20141219Brian P. Walenz
A	src/bogart/AS_BAT_MoveContains.C	jcvi20130801Brian P. Walenz
A	src/bogart/AS_BAT_MoveContains.C	jcvi20120729Brian P. Walenz
A	src/bogart/AS_BAT_MoveContains.C	jcvi20120728Brian P. Walenz
A	src/bogart/AS_BAT_MoveContains.C	jcvi20120105Brian P. Walenz
A	src/bogart/AS_BAT_MoveContains.C	jcvi20101206Brian P. Walenz
A	src/bogart/AS_BAT_MoveContains.C	jcvi20101206Brian P. Walenz
A	src/bogart/AS_BAT_MoveContains.C	jcvi20101123Brian P. Walenz
D	src/bogart/AS_BAT_MoveContains.C	src/AS_BAT/AS_BAT_MoveContains.C
A	src/bogart/AS_BAT_SplitDiscontinuous.H	bnbi20150303Brian P. Walenz
A	src/bogart/AS_BAT_SplitDiscontinuous.H	bnbi20141219Brian P. Walenz
A	src/bogart/AS_BAT_SplitDiscontinuous.H	jcvi20130801Brian P. Walenz
A	src/bogart/AS_BAT_SplitDiscontinuous.H	jcvi20101206Brian P. Walenz
D	src/bogart/AS_BAT_SplitDiscontinuous.H	src/AS_BAT/AS_BAT_SplitDiscontinuous.H
A	src/bogart/AS_BAT_MateChecker.C	nihh20151012Brian P. Walenz
A	src/bogart/AS_BAT_MateChecker.C	bnbi20141219Brian P. Walenz
A	src/bogart/AS_BAT_MateChecker.C	jcvi20130801Brian P. Walenz
A	src/bogart/AS_BAT_MateChecker.C	jcvi20120729Brian P. Walenz
A	src/bogart/AS_BAT_MateChecker.C	jcvi20110317Brian P. Walenz
A	src/bogart/AS_BAT_MateChecker.C	bnbi20110308Sergey Koren
A	src/bogart/AS_BAT_MateChecker.C	jcvi20101206Brian P. Walenz
A	src/bogart/AS_BAT_MateChecker.C	jcvi20101206Brian P. Walenz
A	src/bogart/AS_BAT_MateChecker.C	jcvi20101123Brian P. Walenz
D	src/bogart/AS_BAT_MateChecker.C	src/AS_BAT/AS_BAT_MateChecker.C
A	src/bogart/AS_BAT_Joining.H	bnbi20141219Brian P. Walenz
A	src/bogart/AS_BAT_Joining.H	jcvi20130801Brian P. Walenz
A	src/bogart/AS_BAT_Joining.H	jcvi20101206Brian P. Walenz
D	src/bogart/AS_BAT_Joining.H	src/AS_BAT/AS_BAT_Joining.H
A	src/bogart/AS_BAT_SetParentAndHang.C	bnbi20150805Brian P. Walenz
A	src/bogart/AS_BAT_SetParentAndHang.C	bnbi20141219Brian P. Walenz
A	src/bogart/AS_BAT_SetParentAndHang.C	jcvi20130801Brian P. Walenz
A	src/bogart/AS_BAT_SetParentAndHang.C	jcvi20120729Brian P. Walenz
A	src/bogart/AS_BAT_SetParentAndHang.C	jcvi20120105Brian P. Walenz
A	src/bogart/AS_BAT_SetParentAndHang.C	jcvi20101217Brian P. Walenz
A	src/bogart/AS_BAT_SetParentAndHang.C	jcvi20101206Brian P. Walenz
A	src/bogart/AS_BAT_SetParentAndHang.C	jcvi20101123Brian P. Walenz
D	src/bogart/AS_BAT_SetParentAndHang.C	src/AS_BAT/AS_BAT_SetParentAndHang.C
A	src/bogart/AS_BAT_Breaking.C	bnbi20141219Brian P. Walenz
A	src/bogart/AS_BAT_Breaking.C	jcvi20130801Brian P. Walenz
A	src/bogart/AS_BAT_Breaking.C	jcvi20120729Brian P. Walenz
A	src/bogart/AS_BAT_Breaking.C	jcvi20120728Brian P. Walenz
A	src/bogart/AS_BAT_Breaking.C	jcvi20120214Brian P. Walenz
A	src/bogart/AS_BAT_Breaking.C	jcvi20110506Brian P. Walenz
A	src/bogart/AS_BAT_Breaking.C	jcvi20110317Brian P. Walenz
A	src/bogart/AS_BAT_Breaking.C	jcvi20110102Brian P. Walenz
A	src/bogart/AS_BAT_Breaking.C	jcvi20101206Brian P. Walenz
A	src/bogart/AS_BAT_Breaking.C	jcvi20101123Brian P. Walenz
D	src/bogart/AS_BAT_Breaking.C	src/AS_BAT/AS_BAT_Breaking.C
A	src/bogart/bogart.C	bnbi20150807Brian P. Walenz
A	src/bogart/bogart.C	bnbi20150616Brian P. Walenz
A	src/bogart/bogart.C	bnbi20150603Brian P. Walenz
A	src/bogart/bogart.C	bnbi20150520Brian P. Walenz
A	src/bogart/bogart.C	bnbi20150424Brian P. Walenz
A	src/bogart/bogart.C	bnbi20150303Brian P. Walenz
A	src/bogart/bogart.C	bnbi20141223Brian P. Walenz
A	src/bogart/bogart.C	bnbi20141219Brian P. Walenz
A	src/bogart/bogart.C	bnbi20141021Brian P. Walenz
A	src/bogart/bogart.C	jcvi20140129Brian P. Walenz
A	src/bogart/bogart.C	jcvi20131014Brian P. Walenz
A	src/bogart/bogart.C	jcvi20130905Brian P. Walenz
A	src/bogart/bogart.C	jcvi20130828Brian P. Walenz
A	src/bogart/bogart.C	jcvi20130828Brian P. Walenz
A	src/bogart/bogart.C	jcvi20130801Brian P. Walenz
A	src/bogart/bogart.C	jcvi20130627Brian P. Walenz
A	src/bogart/bogart.C	jcvi20130617Brian P. Walenz
A	src/bogart/bogart.C	jcvi20130430Brian P. Walenz
A	src/bogart/bogart.C	jcvi20120730Brian P. Walenz
A	src/bogart/bogart.C	jcvi20120730Brian P. Walenz
A	src/bogart/bogart.C	jcvi20120729Brian P. Walenz
A	src/bogart/bogart.C	jcvi20120728Brian P. Walenz
A	src/bogart/bogart.C	jcvi20120502Brian P. Walenz
A	src/bogart/bogart.C	jcvi20120313Brian P. Walenz
A	src/bogart/bogart.C	jcvi20120222Brian P. Walenz
A	src/bogart/bogart.C	jcvi20120215Brian P. Walenz
A	src/bogart/bogart.C	jcvi20120215Brian P. Walenz
A	src/bogart/bogart.C	jcvi20120214Brian P. Walenz
A	src/bogart/bogart.C	jcvi20120115Brian P. Walenz
A	src/bogart/bogart.C	jcvi20120105Brian P. Walenz
A	src/bogart/bogart.C	jcvi20111229Brian P. Walenz
A	src/bogart/bogart.C	jcvi20111218Brian P. Walenz
A	src/bogart/bogart.C	jcvi20111212Brian P. Walenz
A	src/bogart/bogart.C	jcvi20111205Brian P. Walenz
A	src/bogart/bogart.C	jcvi20110404Brian P. Walenz
A	src/bogart/bogart.C	jcvi20110317Brian P. Walenz
A	src/bogart/bogart.C	jcvi20110215Brian P. Walenz
A	src/bogart/bogart.C	jcvi20110118Brian P. Walenz
A	src/bogart/bogart.C	jcvi20110102Brian P. Walenz
A	src/bogart/bogart.C	jcvi20101217Brian P. Walenz
A	src/bogart/bogart.C	jcvi20101206Brian P. Walenz
A	src/bogart/bogart.C	jcvi20101204Brian P. Walenz
A	src/bogart/bogart.C	jcvi20101123Brian P. Walenz
D	src/bogart/bogart.C	src/AS_BAT/bogart.C
A	src/bogart/AS_BAT_PlaceContains.C	bnbi20150603Brian P. Walenz
A	src/bogart/AS_BAT_PlaceContains.C	bnbi20150127Brian P. Walenz
A	src/bogart/AS_BAT_PlaceContains.C	bnbi20141222Brian P. Walenz
A	src/bogart/AS_BAT_PlaceContains.C	bnbi20141219Brian P. Walenz
A	src/bogart/AS_BAT_PlaceContains.C	jcvi20140129Brian P. Walenz
A	src/bogart/AS_BAT_PlaceContains.C	jcvi20130801Brian P. Walenz
A	src/bogart/AS_BAT_PlaceContains.C	jcvi20120729Brian P. Walenz
A	src/bogart/AS_BAT_PlaceContains.C	jcvi20120105Brian P. Walenz
A	src/bogart/AS_BAT_PlaceContains.C	jcvi20110417Brian P. Walenz
A	src/bogart/AS_BAT_PlaceContains.C	jcvi20110215Brian P. Walenz
A	src/bogart/AS_BAT_PlaceContains.C	jcvi20101206Brian P. Walenz
A	src/bogart/AS_BAT_PlaceContains.C	jcvi20101123Brian P. Walenz
D	src/bogart/AS_BAT_PlaceContains.C	src/AS_BAT/AS_BAT_PlaceContains.C
A	src/bogart/AS_BAT_InsertSizes.C	bnbi20141219Brian P. Walenz
A	src/bogart/AS_BAT_InsertSizes.C	jcvi20130801Brian P. Walenz
A	src/bogart/AS_BAT_InsertSizes.C	jcvi20120729Brian P. Walenz
A	src/bogart/AS_BAT_InsertSizes.C	jcvi20111216Brian P. Walenz
A	src/bogart/AS_BAT_InsertSizes.C	jcvi20101206Brian P. Walenz
A	src/bogart/AS_BAT_InsertSizes.C	jcvi20101123Brian P. Walenz
D	src/bogart/AS_BAT_InsertSizes.C	src/AS_BAT/AS_BAT_InsertSizes.C
A	src/bogart/AS_BAT_MateBubble.C	bnbi20141223Brian P. Walenz
A	src/bogart/AS_BAT_MateBubble.C	bnbi20141219Brian P. Walenz
A	src/bogart/AS_BAT_MateBubble.C	jcvi20130801Brian P. Walenz
A	src/bogart/AS_BAT_MateBubble.C	jcvi20130801Brian P. Walenz
A	src/bogart/AS_BAT_MateBubble.C	jcvi20120729Brian P. Walenz
A	src/bogart/AS_BAT_MateBubble.C	jcvi20110215Brian P. Walenz
A	src/bogart/AS_BAT_MateBubble.C	jcvi20101206Brian P. Walenz
A	src/bogart/AS_BAT_MateBubble.C	jcvi20101123Brian P. Walenz
D	src/bogart/AS_BAT_MateBubble.C	src/AS_BAT/AS_BAT_MateBubble.C
A	src/bogart/AS_BAT_Instrumentation.H	bnbi20141219Brian P. Walenz
A	src/bogart/AS_BAT_Instrumentation.H	jcvi20130801Brian P. Walenz
A	src/bogart/AS_BAT_Instrumentation.H	jcvi20101206Brian P. Walenz
D	src/bogart/AS_BAT_Instrumentation.H	src/AS_BAT/AS_BAT_Instrumentation.H
A	src/bogart/AS_BAT_OverlapCache.C	bnbi20150625Brian P. Walenz
A	src/bogart/AS_BAT_OverlapCache.C	bnbi20150616Brian P. Walenz
A	src/bogart/AS_BAT_OverlapCache.C	bnbi20150603Brian P. Walenz
A	src/bogart/AS_BAT_OverlapCache.C	bnbi20150520Brian P. Walenz
A	src/bogart/AS_BAT_OverlapCache.C	bnbi20150514Brian P. Walenz
A	src/bogart/AS_BAT_OverlapCache.C	bnbi20150424Brian P. Walenz
A	src/bogart/AS_BAT_OverlapCache.C	bnbi20150303Brian P. Walenz
A	src/bogart/AS_BAT_OverlapCache.C	bnbi20150204Brian P. Walenz
A	src/bogart/AS_BAT_OverlapCache.C	bnbi20150113Brian P. Walenz
A	src/bogart/AS_BAT_OverlapCache.C	bnbi20141223Brian P. Walenz
A	src/bogart/AS_BAT_OverlapCache.C	bnbi20141222Brian P. Walenz
A	src/bogart/AS_BAT_OverlapCache.C	bnbi20141219Brian P. Walenz
A	src/bogart/AS_BAT_OverlapCache.C	bnbi20141021Brian P. Walenz
A	src/bogart/AS_BAT_OverlapCache.C	bnbi20140806Brian P. Walenz
A	src/bogart/AS_BAT_OverlapCache.C	jcvi20131014Brian P. Walenz
A	src/bogart/AS_BAT_OverlapCache.C	jcvi20130929Brian P. Walenz
A	src/bogart/AS_BAT_OverlapCache.C	jcvi20130905Brian P. Walenz
A	src/bogart/AS_BAT_OverlapCache.C	jcvi20130828Brian P. Walenz
A	src/bogart/AS_BAT_OverlapCache.C	jcvi20130801Brian P. Walenz
A	src/bogart/AS_BAT_OverlapCache.C	jcvi20130626Brian P. Walenz
A	src/bogart/AS_BAT_OverlapCache.C	jcvi20120729Brian P. Walenz
A	src/bogart/AS_BAT_OverlapCache.C	jcvi20120728Brian P. Walenz
A	src/bogart/AS_BAT_OverlapCache.C	jcvi20120727Brian P. Walenz
A	src/bogart/AS_BAT_OverlapCache.C	jcvi20120412Brian P. Walenz
A	src/bogart/AS_BAT_OverlapCache.C	jcvi20120321Brian P. Walenz
A	src/bogart/AS_BAT_OverlapCache.C	jcvi20120222Brian P. Walenz
A	src/bogart/AS_BAT_OverlapCache.C	jcvi20120218Brian P. Walenz
A	src/bogart/AS_BAT_OverlapCache.C	jcvi20120215Brian P. Walenz
A	src/bogart/AS_BAT_OverlapCache.C	jcvi20120215Brian P. Walenz
A	src/bogart/AS_BAT_OverlapCache.C	jcvi20120114Brian P. Walenz
A	src/bogart/AS_BAT_OverlapCache.C	bnbi20120111Sergey Koren
A	src/bogart/AS_BAT_OverlapCache.C	jcvi20111229Brian P. Walenz
A	src/bogart/AS_BAT_OverlapCache.C	jcvi20111229Brian P. Walenz
A	src/bogart/AS_BAT_OverlapCache.C	jcvi20111212Brian P. Walenz
A	src/bogart/AS_BAT_OverlapCache.C	jcvi20111209Brian P. Walenz
A	src/bogart/AS_BAT_OverlapCache.C	jcvi20111209Brian P. Walenz
A	src/bogart/AS_BAT_OverlapCache.C	jcvi20111206Brian P. Walenz
A	src/bogart/AS_BAT_OverlapCache.C	jcvi20111205Brian P. Walenz
A	src/bogart/AS_BAT_OverlapCache.C	jcvi20111205Brian P. Walenz
A	src/bogart/AS_BAT_OverlapCache.C	jcvi20110831Brian P. Walenz
A	src/bogart/AS_BAT_OverlapCache.C	jcvi20110417Brian P. Walenz
A	src/bogart/AS_BAT_OverlapCache.C	jcvi20110404Brian P. Walenz
A	src/bogart/AS_BAT_OverlapCache.C	jcvi20110215Brian P. Walenz
D	src/bogart/AS_BAT_OverlapCache.C	src/AS_BAT/AS_BAT_OverlapCache.C
A	src/bogart/AS_BAT_ExtendByMates.C	bnbi20150424Brian P. Walenz
A	src/bogart/AS_BAT_ExtendByMates.C	bnbi20141223Brian P. Walenz
A	src/bogart/AS_BAT_ExtendByMates.C	bnbi20141222Brian P. Walenz
A	src/bogart/AS_BAT_ExtendByMates.C	bnbi20141219Brian P. Walenz
A	src/bogart/AS_BAT_ExtendByMates.C	jcvi20140128Brian P. Walenz
A	src/bogart/AS_BAT_ExtendByMates.C	jcvi20130801Brian P. Walenz
A	src/bogart/AS_BAT_ExtendByMates.C	jcvi20120729Brian P. Walenz
A	src/bogart/AS_BAT_ExtendByMates.C	jcvi20120105Brian P. Walenz
D	src/bogart/AS_BAT_ExtendByMates.C	src/AS_BAT/AS_BAT_ExtendByMates.C
A	src/bogart/AS_BAT_MergeSplitJoin.C	bnbi20150805Brian P. Walenz
A	src/bogart/AS_BAT_MergeSplitJoin.C	bnbi20150603Brian P. Walenz
A	src/bogart/AS_BAT_MergeSplitJoin.C	bnbi20150303Brian P. Walenz
A	src/bogart/AS_BAT_MergeSplitJoin.C	bnbi20141223Brian P. Walenz
A	src/bogart/AS_BAT_MergeSplitJoin.C	bnbi20141222Brian P. Walenz
A	src/bogart/AS_BAT_MergeSplitJoin.C	bnbi20141219Brian P. Walenz
A	src/bogart/AS_BAT_MergeSplitJoin.C	bnbi20141014Brian P. Walenz
A	src/bogart/AS_BAT_MergeSplitJoin.C	bnbi20141009Brian P. Walenz
A	src/bogart/AS_BAT_MergeSplitJoin.C	jcvi20140503Brian P. Walenz
A	src/bogart/AS_BAT_MergeSplitJoin.C	jcvi20140304Brian P. Walenz
A	src/bogart/AS_BAT_MergeSplitJoin.C	jcvi20130908Brian P. Walenz
A	src/bogart/AS_BAT_MergeSplitJoin.C	jcvi20130905Brian P. Walenz
A	src/bogart/AS_BAT_MergeSplitJoin.C	jcvi20130828Brian P. Walenz
A	src/bogart/AS_BAT_MergeSplitJoin.C	jcvi20130801Brian P. Walenz
A	src/bogart/AS_BAT_MergeSplitJoin.C	jcvi20130430Brian P. Walenz
A	src/bogart/AS_BAT_MergeSplitJoin.C	jcvi20130429Brian P. Walenz
A	src/bogart/AS_BAT_MergeSplitJoin.C	jcvi20120806Brian P. Walenz
A	src/bogart/AS_BAT_MergeSplitJoin.C	jcvi20120730Brian P. Walenz
A	src/bogart/AS_BAT_MergeSplitJoin.C	jcvi20120730Brian P. Walenz
A	src/bogart/AS_BAT_MergeSplitJoin.C	jcvi20120729Brian P. Walenz
A	src/bogart/AS_BAT_MergeSplitJoin.C	jcvi20120728Brian P. Walenz
A	src/bogart/AS_BAT_MergeSplitJoin.C	jcvi20120313Brian P. Walenz
A	src/bogart/AS_BAT_MergeSplitJoin.C	jcvi20120222Brian P. Walenz
A	src/bogart/AS_BAT_MergeSplitJoin.C	jcvi20120214Brian P. Walenz
A	src/bogart/AS_BAT_MergeSplitJoin.C	jcvi20120105Brian P. Walenz
A	src/bogart/AS_BAT_MergeSplitJoin.C	jcvi20111218Brian P. Walenz
A	src/bogart/AS_BAT_MergeSplitJoin.C	jcvi20111213Brian P. Walenz
A	src/bogart/AS_BAT_MergeSplitJoin.C	jcvi20110524Brian P. Walenz
A	src/bogart/AS_BAT_MergeSplitJoin.C	jcvi20110506Brian P. Walenz
A	src/bogart/AS_BAT_MergeSplitJoin.C	jcvi20110417Brian P. Walenz
A	src/bogart/AS_BAT_MergeSplitJoin.C	jcvi20110408Brian P. Walenz
A	src/bogart/AS_BAT_MergeSplitJoin.C	jcvi20110406Brian P. Walenz
A	src/bogart/AS_BAT_MergeSplitJoin.C	jcvi20110404Brian P. Walenz
A	src/bogart/AS_BAT_MergeSplitJoin.C	jcvi20110317Brian P. Walenz
A	src/bogart/AS_BAT_MergeSplitJoin.C	jcvi20110215Brian P. Walenz
D	src/bogart/AS_BAT_MergeSplitJoin.C	src/AS_BAT/AS_BAT_MergeSplitJoin.C
A	src/bogart/AS_BAT_IntersectBubble.C	bnbi20150603Brian P. Walenz
A	src/bogart/AS_BAT_IntersectBubble.C	bnbi20141219Brian P. Walenz
A	src/bogart/AS_BAT_IntersectBubble.C	jcvi20130801Brian P. Walenz
A	src/bogart/AS_BAT_IntersectBubble.C	jcvi20130801Brian P. Walenz
A	src/bogart/AS_BAT_IntersectBubble.C	jcvi20120729Brian P. Walenz
A	src/bogart/AS_BAT_IntersectBubble.C	jcvi20110404Brian P. Walenz
A	src/bogart/AS_BAT_IntersectBubble.C	jcvi20110215Brian P. Walenz
A	src/bogart/AS_BAT_IntersectBubble.C	jcvi20110118Brian P. Walenz
A	src/bogart/AS_BAT_IntersectBubble.C	jcvi20110106Brian P. Walenz
A	src/bogart/AS_BAT_IntersectBubble.C	jcvi20101215Brian P. Walenz
A	src/bogart/AS_BAT_IntersectBubble.C	jcvi20101206Brian P. Walenz
A	src/bogart/AS_BAT_IntersectBubble.C	jcvi20101206Brian P. Walenz
A	src/bogart/AS_BAT_IntersectBubble.C	jcvi20101204Brian P. Walenz
A	src/bogart/AS_BAT_IntersectBubble.C	jcvi20101123Brian P. Walenz
D	src/bogart/AS_BAT_IntersectBubble.C	src/AS_BAT/AS_BAT_IntersectBubble.C
A	src/bogart/AS_BAT_EvaluateMates.H	bnbi20141219Brian P. Walenz
A	src/bogart/AS_BAT_EvaluateMates.H	jcvi20130801Brian P. Walenz
A	src/bogart/AS_BAT_EvaluateMates.H	jcvi20101206Brian P. Walenz
D	src/bogart/AS_BAT_EvaluateMates.H	src/AS_BAT/AS_BAT_EvaluateMates.H
A	src/bogart/AS_BAT_MateLocation.H	bnbi20141219Brian P. Walenz
A	src/bogart/AS_BAT_MateLocation.H	jcvi20130801Brian P. Walenz
A	src/bogart/AS_BAT_MateLocation.H	jcvi20101206Brian P. Walenz
A	src/bogart/AS_BAT_MateLocation.H	jcvi20101123Brian P. Walenz
D	src/bogart/AS_BAT_MateLocation.H	src/AS_BAT/AS_BAT_MateLocation.H
A	src/bogart/AS_BAT_IntersectSplit.H	bnbi20141219Brian P. Walenz
A	src/bogart/AS_BAT_IntersectSplit.H	jcvi20130801Brian P. Walenz
A	src/bogart/AS_BAT_IntersectSplit.H	jcvi20110215Brian P. Walenz
A	src/bogart/AS_BAT_IntersectSplit.H	jcvi20101206Brian P. Walenz
D	src/bogart/AS_BAT_IntersectSplit.H	src/AS_BAT/AS_BAT_IntersectSplit.H
A	src/bogart/AS_BAT_Unitig.H	bnbi20141219Brian P. Walenz
A	src/bogart/AS_BAT_Unitig.H	jcvi20130801Brian P. Walenz
A	src/bogart/AS_BAT_Unitig.H	jcvi20130626Brian P. Walenz
A	src/bogart/AS_BAT_Unitig.H	jcvi20130318Brian P. Walenz
A	src/bogart/AS_BAT_Unitig.H	jcvi20120729Brian P. Walenz
A	src/bogart/AS_BAT_Unitig.H	jcvi20120728Brian P. Walenz
A	src/bogart/AS_BAT_Unitig.H	jcvi20120214Brian P. Walenz
A	src/bogart/AS_BAT_Unitig.H	jcvi20120115Brian P. Walenz
A	src/bogart/AS_BAT_Unitig.H	jcvi20111229Brian P. Walenz
A	src/bogart/AS_BAT_Unitig.H	jcvi20101206Brian P. Walenz
A	src/bogart/AS_BAT_Unitig.H	jcvi20101123Brian P. Walenz
D	src/bogart/AS_BAT_Unitig.H	src/AS_BAT/AS_BAT_Unitig.H
A	src/bogart/AS_BAT_PopulateUnitig.C	bnbi20141219Brian P. Walenz
A	src/bogart/AS_BAT_PopulateUnitig.C	jcvi20130801Brian P. Walenz
A	src/bogart/AS_BAT_PopulateUnitig.C	jcvi20120729Brian P. Walenz
A	src/bogart/AS_BAT_PopulateUnitig.C	jcvi20120728Brian P. Walenz
A	src/bogart/AS_BAT_PopulateUnitig.C	jcvi20120105Brian P. Walenz
A	src/bogart/AS_BAT_PopulateUnitig.C	jcvi20110901Brian P. Walenz
A	src/bogart/AS_BAT_PopulateUnitig.C	jcvi20101206Brian P. Walenz
A	src/bogart/AS_BAT_PopulateUnitig.C	jcvi20101123Brian P. Walenz
D	src/bogart/AS_BAT_PopulateUnitig.C	src/AS_BAT/AS_BAT_PopulateUnitig.C
A	src/bogart/AS_BAT_PromoteToSingleton.C	bnbi20141219Brian P. Walenz
A	src/bogart/AS_BAT_PromoteToSingleton.C	jcvi20130801Brian P. Walenz
A	src/bogart/AS_BAT_PromoteToSingleton.C	jcvi20120729Brian P. Walenz
A	src/bogart/AS_BAT_PromoteToSingleton.C	jcvi20120728Brian P. Walenz
A	src/bogart/AS_BAT_PromoteToSingleton.C	jcvi20120105Brian P. Walenz
D	src/bogart/AS_BAT_PromoteToSingleton.C	src/AS_BAT/AS_BAT_PromoteToSingleton.C
A	src/bogart/AS_BAT_Unitig_AddFrag.C	bnbi20141219Brian P. Walenz
A	src/bogart/AS_BAT_Unitig_AddFrag.C	jcvi20130801Brian P. Walenz
A	src/bogart/AS_BAT_Unitig_AddFrag.C	jcvi20130626Brian P. Walenz
A	src/bogart/AS_BAT_Unitig_AddFrag.C	jcvi20120729Brian P. Walenz
A	src/bogart/AS_BAT_Unitig_AddFrag.C	jcvi20120214Brian P. Walenz
A	src/bogart/AS_BAT_Unitig_AddFrag.C	jcvi20101206Brian P. Walenz
A	src/bogart/AS_BAT_Unitig_AddFrag.C	jcvi20101123Brian P. Walenz
D	src/bogart/AS_BAT_Unitig_AddFrag.C	src/AS_BAT/AS_BAT_Unitig_AddFrag.C
A	src/bogart/AS_BAT_FragmentInfo.C	bnbi20150616Brian P. Walenz
A	src/bogart/AS_BAT_FragmentInfo.C	bnbi20150529Brian P. Walenz
A	src/bogart/AS_BAT_FragmentInfo.C	bnbi20150317Brian P. Walenz
A	src/bogart/AS_BAT_FragmentInfo.C	bnbi20141223Brian P. Walenz
A	src/bogart/AS_BAT_FragmentInfo.C	bnbi20141219Brian P. Walenz
A	src/bogart/AS_BAT_FragmentInfo.C	jcvi20130801Brian P. Walenz
A	src/bogart/AS_BAT_FragmentInfo.C	jcvi20130617Brian P. Walenz
A	src/bogart/AS_BAT_FragmentInfo.C	jcvi20120806Brian P. Walenz
A	src/bogart/AS_BAT_FragmentInfo.C	jcvi20120729Brian P. Walenz
A	src/bogart/AS_BAT_FragmentInfo.C	jcvi20110417Brian P. Walenz
A	src/bogart/AS_BAT_FragmentInfo.C	jcvi20101206Brian P. Walenz
A	src/bogart/AS_BAT_FragmentInfo.C	jcvi20101123Brian P. Walenz
D	src/bogart/AS_BAT_FragmentInfo.C	src/AS_BAT/AS_BAT_FragmentInfo.C
A	src/bogart/AS_BAT_findEdges.C	bnbi20141219Brian P. Walenz
A	src/bogart/AS_BAT_findEdges.C	bnbi20141114Brian P. Walenz
D	src/bogart/AS_BAT_findEdges.C	src/AS_BAT/AS_BAT_findEdges.C
A	src/bogart/AS_BAT_Outputs.C	bnbi20150605Brian P. Walenz
A	src/bogart/AS_BAT_Outputs.C	bnbi20150603Brian P. Walenz
A	src/bogart/AS_BAT_Outputs.C	bnbi20150409Brian P. Walenz
A	src/bogart/AS_BAT_Outputs.C	bnbi20150127Brian P. Walenz
A	src/bogart/AS_BAT_Outputs.C	bnbi20150113Brian P. Walenz
A	src/bogart/AS_BAT_Outputs.C	bnbi20150113Brian P. Walenz
A	src/bogart/AS_BAT_Outputs.C	bnbi20141223Brian P. Walenz
A	src/bogart/AS_BAT_Outputs.C	bnbi20141219Brian P. Walenz
A	src/bogart/AS_BAT_Outputs.C	bnbi20141117Brian P. Walenz
A	src/bogart/AS_BAT_Outputs.C	jcvi20140331Brian P. Walenz
A	src/bogart/AS_BAT_Outputs.C	jcvi20130801Brian P. Walenz
A	src/bogart/AS_BAT_Outputs.C	jcvi20130801Brian P. Walenz
A	src/bogart/AS_BAT_Outputs.C	jcvi20120115Brian P. Walenz
A	src/bogart/AS_BAT_Outputs.C	jcvi20111229Brian P. Walenz
A	src/bogart/AS_BAT_Outputs.C	jcvi20101206Brian P. Walenz
A	src/bogart/AS_BAT_Outputs.C	jcvi20101123Brian P. Walenz
D	src/bogart/AS_BAT_Outputs.C	src/AS_BAT/AS_BAT_Outputs.C
A	src/bogart/AS_BAT_PlaceFragUsingOverlaps.H	bnbi20150603Brian P. Walenz
A	src/bogart/AS_BAT_PlaceFragUsingOverlaps.H	bnbi20141222Brian P. Walenz
A	src/bogart/AS_BAT_PlaceFragUsingOverlaps.H	bnbi20141219Brian P. Walenz
A	src/bogart/AS_BAT_PlaceFragUsingOverlaps.H	jcvi20130801Brian P. Walenz
A	src/bogart/AS_BAT_PlaceFragUsingOverlaps.H	jcvi20120214Brian P. Walenz
A	src/bogart/AS_BAT_PlaceFragUsingOverlaps.H	jcvi20110408Brian P. Walenz
A	src/bogart/AS_BAT_PlaceFragUsingOverlaps.H	jcvi20110406Brian P. Walenz
A	src/bogart/AS_BAT_PlaceFragUsingOverlaps.H	jcvi20110404Brian P. Walenz
A	src/bogart/AS_BAT_PlaceFragUsingOverlaps.H	jcvi20110317Brian P. Walenz
A	src/bogart/AS_BAT_PlaceFragUsingOverlaps.H	jcvi20110215Brian P. Walenz
A	src/bogart/AS_BAT_PlaceFragUsingOverlaps.H	jcvi20110118Brian P. Walenz
A	src/bogart/AS_BAT_PlaceFragUsingOverlaps.H	jcvi20101215Brian P. Walenz
A	src/bogart/AS_BAT_PlaceFragUsingOverlaps.H	jcvi20101206Brian P. Walenz
D	src/bogart/AS_BAT_PlaceFragUsingOverlaps.H	src/AS_BAT/AS_BAT_PlaceFragUsingOverlaps.H
A	src/bogart/AS_BAT_Logging.C	bnbi20141219Brian P. Walenz
A	src/bogart/AS_BAT_Logging.C	jcvi20130801Brian P. Walenz
A	src/bogart/AS_BAT_Logging.C	jcvi20130617Brian P. Walenz
A	src/bogart/AS_BAT_Logging.C	jcvi20130430Brian P. Walenz
A	src/bogart/AS_BAT_Logging.C	jcvi20120729Brian P. Walenz
D	src/bogart/AS_BAT_Logging.C	src/AS_BAT/AS_BAT_Logging.C
A	src/bogart/AS_BAT_BestOverlapGraph.H	bnbi20150603Brian P. Walenz
A	src/bogart/AS_BAT_BestOverlapGraph.H	bnbi20150424Brian P. Walenz
A	src/bogart/AS_BAT_BestOverlapGraph.H	bnbi20141222Brian P. Walenz
A	src/bogart/AS_BAT_BestOverlapGraph.H	bnbi20141219Brian P. Walenz
A	src/bogart/AS_BAT_BestOverlapGraph.H	bnbi20141021Brian P. Walenz
A	src/bogart/AS_BAT_BestOverlapGraph.H	jcvi20140129Brian P. Walenz
A	src/bogart/AS_BAT_BestOverlapGraph.H	jcvi20140128Brian P. Walenz
A	src/bogart/AS_BAT_BestOverlapGraph.H	jcvi20130801Brian P. Walenz
A	src/bogart/AS_BAT_BestOverlapGraph.H	jcvi20130430Brian P. Walenz
A	src/bogart/AS_BAT_BestOverlapGraph.H	jcvi20120214Brian P. Walenz
A	src/bogart/AS_BAT_BestOverlapGraph.H	jcvi20120105Brian P. Walenz
A	src/bogart/AS_BAT_BestOverlapGraph.H	jcvi20111205Brian P. Walenz
A	src/bogart/AS_BAT_BestOverlapGraph.H	jcvi20110215Brian P. Walenz
A	src/bogart/AS_BAT_BestOverlapGraph.H	jcvi20101206Brian P. Walenz
A	src/bogart/AS_BAT_BestOverlapGraph.H	jcvi20101123Brian P. Walenz
D	src/bogart/AS_BAT_BestOverlapGraph.H	src/AS_BAT/AS_BAT_BestOverlapGraph.H
A	src/bogart/AS_BAT_ChunkGraph.H	bnbi20141222Brian P. Walenz
A	src/bogart/AS_BAT_ChunkGraph.H	bnbi20141219Brian P. Walenz
A	src/bogart/AS_BAT_ChunkGraph.H	jcvi20130801Brian P. Walenz
A	src/bogart/AS_BAT_ChunkGraph.H	jcvi20120105Brian P. Walenz
A	src/bogart/AS_BAT_ChunkGraph.H	jcvi20101123Brian P. Walenz
D	src/bogart/AS_BAT_ChunkGraph.H	src/AS_BAT/AS_BAT_ChunkGraph.H
A	src/bogart/AS_BAT_ReconstructRepeats.C	bnbi20150424Brian P. Walenz
A	src/bogart/AS_BAT_ReconstructRepeats.C	bnbi20141222Brian P. Walenz
A	src/bogart/AS_BAT_ReconstructRepeats.C	bnbi20141219Brian P. Walenz
A	src/bogart/AS_BAT_ReconstructRepeats.C	jcvi20130801Brian P. Walenz
A	src/bogart/AS_BAT_ReconstructRepeats.C	jcvi20120729Brian P. Walenz
A	src/bogart/AS_BAT_ReconstructRepeats.C	jcvi20120214Brian P. Walenz
A	src/bogart/AS_BAT_ReconstructRepeats.C	jcvi20120105Brian P. Walenz
D	src/bogart/AS_BAT_ReconstructRepeats.C	src/AS_BAT/AS_BAT_ReconstructRepeats.C
A	src/bogart/analyzeBest.C	bnbi20150410Brian P. Walenz
A	src/bogart/analyzeBest.C	bnbi20141121Brian P. Walenz
A	src/bogart/analyzeBest.C	bnbi20141009Brian P. Walenz
A	src/bogart/analyzeBest.C	jcvi20130801Brian P. Walenz
A	src/bogart/analyzeBest.C	jcvi20130801Brian P. Walenz
A	src/bogart/analyzeBest.C	jcvi20130603Brian P. Walenz
A	src/bogart/analyzeBest.C	jcvi20111229Brian P. Walenz
A	src/bogart/analyzeBest.C	jcvi20101009Brian P. Walenz
D	src/bogart/analyzeBest.C	src/AS_BOG/analyzeBest.C
A	src/overlapErrorAdjustment/findErrors.C	bnbi20150701Brian P. Walenz
A	src/overlapErrorAdjustment/findErrors.C	bnbi20150616Brian P. Walenz
A	src/overlapErrorAdjustment/findErrors.C	bnbi20150603Brian P. Walenz
A	src/overlapErrorAdjustment/findErrors.C	bnbi20150529Brian P. Walenz
A	src/overlapErrorAdjustment/analyzeAlignment.H	bnbi20150701Brian P. Walenz
A	src/overlapErrorAdjustment/analyzeAlignment.H	bnbi20150624Brian P. Walenz
A	src/overlapErrorAdjustment/analyzeAlignment.H	bnbi20150623Brian P. Walenz
A	src/overlapErrorAdjustment/analyzeAlignment.H	bnbi20150618Brian P. Walenz
A	src/overlapErrorAdjustment/correctOverlaps.C	bnbi20150616Brian P. Walenz
A	src/overlapErrorAdjustment/findErrors-Read_Olaps.C	bnbi20150625Brian P. Walenz
A	src/overlapErrorAdjustment/findErrors-Read_Olaps.C	bnbi20150616Brian P. Walenz
A	src/overlapErrorAdjustment/findErrors-Read_Olaps.C	bnbi20150616Brian P. Walenz
A	src/overlapErrorAdjustment/findErrors-Read_Frags.C	bnbi20150603Brian P. Walenz
A	src/overlapErrorAdjustment/findErrors-Read_Frags.C	bnbi20150529Brian P. Walenz
A	src/overlapErrorAdjustment/findErrors-Read_Frags.C	bnbi20150505Brian P. Walenz
A	src/overlapErrorAdjustment/findErrors-Analyze_Alignment.C	bnbi20150618Brian P. Walenz
A	src/overlapErrorAdjustment/analyzeAlignment.C	bnbi20150701Brian P. Walenz
A	src/overlapErrorAdjustment/analyzeAlignment.C	bnbi20150701Brian P. Walenz
A	src/overlapErrorAdjustment/analyzeAlignment.C	bnbi20150624Brian P. Walenz
A	src/overlapErrorAdjustment/analyzeAlignment.C	bnbi20150623Brian P. Walenz
A	src/overlapErrorAdjustment/analyzeAlignment.C	bnbi20150618Brian P. Walenz
A	src/overlapErrorAdjustment/correctOverlaps-Redo_Olaps.C	bnbi20150603Brian P. Walenz
A	src/overlapErrorAdjustment/correctOverlaps-Redo_Olaps.C	bnbi20150529Brian P. Walenz
A	src/overlapErrorAdjustment/correctOverlaps-Redo_Olaps.C	bnbi20150520Brian P. Walenz
A	src/overlapErrorAdjustment/correctOverlaps-Redo_Olaps.C	bnbi20150514Brian P. Walenz
A	src/overlapErrorAdjustment/correctOverlaps-Read_Olaps.C	bnbi20150625Brian P. Walenz
A	src/overlapErrorAdjustment/correctOverlaps-Read_Olaps.C	bnbi20150616Brian P. Walenz
A	src/overlapErrorAdjustment/correctOverlaps-Read_Olaps.C	bnbi20150616Brian P. Walenz
A	src/overlapErrorAdjustment/correctOverlaps-Correct_Frags.C	bnbi20150603Brian P. Walenz
A	src/overlapErrorAdjustment/correctOverlaps-Correct_Frags.C	bnbi20150529Brian P. Walenz
A	src/overlapErrorAdjustment/correctOverlaps-Correct_Frags.C	bnbi20150520Brian P. Walenz
A	src/overlapInCore/overlapImport.C	bnbi20150625Brian P. Walenz
A	src/overlapInCore/overlapImport.C	bnbi20150616Brian P. Walenz
A	src/overlapInCore/overlapImport.C	bnbi20150616Brian P. Walenz
A	src/overlapInCore/overlapImport.C	bnbi20150529Brian P. Walenz
A	src/overlapInCore/overlapImport.C	bnbi20150514Brian P. Walenz
A	src/overlapInCore/overlapReadCache.H	bnbi20150623Brian P. Walenz
A	src/overlapInCore/overlapReadCache.H	bnbi20150618Brian P. Walenz
A	src/overlapInCore/overlapReadCache.H	bnbi20150616Brian P. Walenz
A	src/overlapInCore/overlapReadCache.H	bnbi20150616Brian P. Walenz
D	src/overlapInCore/overlapReadCache.H	src/overlapInCore/overlapPair-readCache.H
A	src/overlapInCore/overlapInCore-Output.C	nihh20151026Brian P. Walenz
A	src/overlapInCore/overlapInCore-Output.C	bnbi20150616Brian P. Walenz
A	src/overlapInCore/overlapInCore-Output.C	bnbi20150409Brian P. Walenz
A	src/overlapInCore/overlapInCore-Output.C	bnbi20150321Brian P. Walenz
A	src/overlapInCore/overlapInCore-Output.C	bnbi20150317Brian P. Walenz
A	src/overlapInCore/overlapInCore-Output.C	bnbi20150211Brian P. Walenz
A	src/overlapInCore/overlapInCore-Output.C	bnbi20150113Brian P. Walenz
A	src/overlapInCore/overlapInCore-Output.C	bnbi20141215Brian P. Walenz
A	src/overlapInCore/overlapInCore-Output.C	bnbi20141117Brian P. Walenz
A	src/overlapInCore/overlapInCore-Output.C	jcvi20130801Brian P. Walenz
A	src/overlapInCore/overlapInCore-Output.C	jcvi20130501Brian P. Walenz
A	src/overlapInCore/overlapInCore-Output.C	jcvi20111213Brian P. Walenz
A	src/overlapInCore/overlapInCore-Output.C	jcvi20110803Brian P. Walenz
A	src/overlapInCore/overlapInCore-Output.C	jcvi20110803Brian P. Walenz
A	src/overlapInCore/overlapInCore-Output.C	jcvi20110801Brian P. Walenz
A	src/overlapInCore/overlapInCore-Output.C	jcvi20110729Brian P. Walenz
A	src/overlapInCore/overlapInCore-Output.C	jcvi20110729Brian P. Walenz
A	src/overlapInCore/overlapInCore-Output.C	bnbi20110617Sergey Koren
A	src/overlapInCore/overlapInCore-Output.C	bnbi20110308Sergey Koren
A	src/overlapInCore/overlapInCore-Output.C	jcvi20100830Brian P. Walenz
A	src/overlapInCore/overlapInCore-Output.C	jcvi20100819Brian P. Walenz
A	src/overlapInCore/overlapInCore-Output.C	jcvi20100402Brian P. Walenz
A	src/overlapInCore/overlapInCore-Output.C	jcvi20100330Brian P. Walenz
A	src/overlapInCore/overlapInCore-Output.C	jcvi20100216Brian P. Walenz
A	src/overlapInCore/overlapInCore-Output.C	jcvi20091028Brian P. Walenz
A	src/overlapInCore/overlapInCore-Output.C	jcvi20091026Brian P. Walenz
A	src/overlapInCore/overlapInCore-Output.C	jcvi20090730Brian P. Walenz
A	src/overlapInCore/overlapInCore-Output.C	jcvi20090610Brian P. Walenz
A	src/overlapInCore/overlapInCore-Output.C	jcvi20090520Brian P. Walenz
A	src/overlapInCore/overlapInCore-Output.C	jcvi20090202Brian P. Walenz
A	src/overlapInCore/overlapInCore-Output.C	jcvi20090116Sergey Koren
A	src/overlapInCore/overlapInCore-Output.C	jcvi20081008Brian P. Walenz
A	src/overlapInCore/overlapInCore-Output.C	jcvi20081008Brian P. Walenz
A	src/overlapInCore/overlapInCore-Output.C	jcvi20081007Brian P. Walenz
A	src/overlapInCore/overlapInCore-Output.C	jcvi20080627Brian P. Walenz
A	src/overlapInCore/overlapInCore-Output.C	jcvi20080616Brian P. Walenz
A	src/overlapInCore/overlapInCore-Output.C	jcvi20080616Brian P. Walenz
A	src/overlapInCore/overlapInCore-Output.C	jcvi20080515Brian P. Walenz
A	src/overlapInCore/overlapInCore-Output.C	jcvi20080227Brian P. Walenz
A	src/overlapInCore/overlapInCore-Output.C	jcvi20080225Brian P. Walenz
A	src/overlapInCore/overlapInCore-Output.C	jcvi20071120Eli Venter
A	src/overlapInCore/overlapInCore-Output.C	jcvi20071109Brian P. Walenz
A	src/overlapInCore/overlapInCore-Output.C	jcvi20071108Brian P. Walenz
A	src/overlapInCore/overlapInCore-Output.C	jcvi20070827Sergey Koren
A	src/overlapInCore/overlapInCore-Output.C	jcvi20070810Brian P. Walenz
A	src/overlapInCore/overlapInCore-Output.C	jcvi20070803Brian P. Walenz
A	src/overlapInCore/overlapInCore-Output.C	jcvi20070801Brian P. Walenz
A	src/overlapInCore/overlapInCore-Output.C	jcvi20070529Brian P. Walenz
A	src/overlapInCore/overlapInCore-Output.C	jcvi20070416Brian P. Walenz
A	src/overlapInCore/overlapInCore-Output.C	jcvi20070404Brian P. Walenz
A	src/overlapInCore/overlapInCore-Output.C	jcvi20070329Brian P. Walenz
A	src/overlapInCore/overlapInCore-Output.C	jcvi20070305Brian P. Walenz
A	src/overlapInCore/overlapInCore-Output.C	jcvi20070225Brian P. Walenz
A	src/overlapInCore/overlapInCore-Output.C	jcvi20070223Brian P. Walenz
A	src/overlapInCore/overlapInCore-Output.C	jcvi20070218Brian P. Walenz
A	src/overlapInCore/overlapInCore-Output.C	jcvi20070214Brian P. Walenz
A	src/overlapInCore/overlapInCore-Output.C	jcvi20070213Art Delcher
A	src/overlapInCore/overlapInCore-Output.C	jcvi20070212Brian P. Walenz
A	src/overlapInCore/overlapInCore-Output.C	jcvi20070211Brian P. Walenz
A	src/overlapInCore/overlapInCore-Output.C	jcvi20070208Brian P. Walenz
A	src/overlapInCore/overlapInCore-Output.C	jcvi20070129Brian P. Walenz
A	src/overlapInCore/overlapInCore-Output.C	jcvi20070128Brian P. Walenz
A	src/overlapInCore/overlapInCore-Output.C	jcvi20060926Brian P. Walenz
A	src/overlapInCore/overlapInCore-Output.C	jcvi20060925Brian P. Walenz
A	src/overlapInCore/overlapInCore-Output.C	jcvi20060821Aaron Halpern
A	src/overlapInCore/overlapInCore-Output.C	jcvi20060605Brian P. Walenz
A	src/overlapInCore/overlapInCore-Output.C	jcvi20060327Aaron Halpern
A	src/overlapInCore/overlapInCore-Output.C	jcvi20050915Eli Venter
A	src/overlapInCore/overlapInCore-Output.C	jcvi20050824Brian P. Walenz
A	src/overlapInCore/overlapInCore-Output.C	jcvi20050805Brian P. Walenz
A	src/overlapInCore/overlapInCore-Output.C	jcvi20050804Brian P. Walenz
A	src/overlapInCore/overlapInCore-Output.C	jcvi20050801Brian P. Walenz
A	src/overlapInCore/overlapInCore-Output.C	jcvi20050715Eli Venter
A	src/overlapInCore/overlapInCore-Output.C	jcvi20050713Brian P. Walenz
A	src/overlapInCore/overlapInCore-Output.C	jcvi20050713Brian P. Walenz
A	src/overlapInCore/overlapInCore-Output.C	jcvi20050713Brian P. Walenz
A	src/overlapInCore/overlapInCore-Output.C	jcvi20050711Brian P. Walenz
A	src/overlapInCore/overlapInCore-Output.C	jcvi20050616Brian P. Walenz
A	src/overlapInCore/overlapInCore-Output.C	tigr20050322Jason Miller
A	src/overlapInCore/overlapInCore-Output.C	tigr20050322Jason Miller
A	src/overlapInCore/overlapInCore-Output.C	tigr20040923Michael Schatz
D	src/overlapInCore/overlapInCore-Output.C	src/AS_OVL/AS_OVL_overlap_common.h
D	src/overlapInCore/overlapInCore-Output.C	src/AS_OVM/overlapInCore-Output.C
A	src/overlapInCore/overlapInCore.H	nihh20151027Brian P. Walenz
A	src/overlapInCore/overlapInCore.H	bnbi20150825Brian P. Walenz
A	src/overlapInCore/overlapInCore.H	bnbi20150616Brian P. Walenz
A	src/overlapInCore/overlapInCore.H	bnbi20150410Brian P. Walenz
A	src/overlapInCore/overlapInCore.H	bnbi20150317Brian P. Walenz
A	src/overlapInCore/overlapInCore.H	bnbi20150303Brian P. Walenz
A	src/overlapInCore/overlapInCore.H	bnbi20150211Brian P. Walenz
A	src/overlapInCore/overlapInCore.H	bnbi20150209Brian P. Walenz
A	src/overlapInCore/overlapInCore.H	bnbi20150206Brian P. Walenz
A	src/overlapInCore/overlapInCore.H	bnbi20150206Brian P. Walenz
A	src/overlapInCore/overlapInCore.H	bnbi20141219Brian P. Walenz
A	src/overlapInCore/overlapInCore.H	bnbi20141215Brian P. Walenz
A	src/overlapInCore/overlapInCore.H	jcvi20130801Brian P. Walenz
A	src/overlapInCore/overlapInCore.H	jcvi20130801Brian P. Walenz
A	src/overlapInCore/overlapInCore.H	jcvi20130617Brian P. Walenz
A	src/overlapInCore/overlapInCore.H	jcvi20130501Brian P. Walenz
A	src/overlapInCore/overlapInCore.H	jcvi20130501Brian P. Walenz
A	src/overlapInCore/overlapInCore.H	jcvi20130111Brian P. Walenz
A	src/overlapInCore/overlapInCore.H	jcvi20120203Brian P. Walenz
A	src/overlapInCore/overlapInCore.H	jcvi20111213Brian P. Walenz
A	src/overlapInCore/overlapInCore.H	jcvi20110803Brian P. Walenz
A	src/overlapInCore/overlapInCore.H	jcvi20110801Brian P. Walenz
A	src/overlapInCore/overlapInCore.H	jcvi20110801Brian P. Walenz
A	src/overlapInCore/overlapInCore.H	jcvi20110729Brian P. Walenz
A	src/overlapInCore/overlapInCore.H	bnbi20110308Sergey Koren
A	src/overlapInCore/overlapInCore.H	jcvi20100819Brian P. Walenz
A	src/overlapInCore/overlapInCore.H	jcvi20100330Brian P. Walenz
A	src/overlapInCore/overlapInCore.H	jcvi20100329Brian P. Walenz
A	src/overlapInCore/overlapInCore.H	jcvi20091026Brian P. Walenz
A	src/overlapInCore/overlapInCore.H	jcvi20090610Brian P. Walenz
A	src/overlapInCore/overlapInCore.H	jcvi20090202Brian P. Walenz
A	src/overlapInCore/overlapInCore.H	jcvi20081111Brian P. Walenz
A	src/overlapInCore/overlapInCore.H	jcvi20081008Brian P. Walenz
A	src/overlapInCore/overlapInCore.H	jcvi20081007Brian P. Walenz
A	src/overlapInCore/overlapInCore.H	jcvi20080627Brian P. Walenz
A	src/overlapInCore/overlapInCore.H	jcvi20080616Brian P. Walenz
A	src/overlapInCore/overlapInCore.H	jcvi20071108Brian P. Walenz
A	src/overlapInCore/overlapInCore.H	jcvi20070803Brian P. Walenz
A	src/overlapInCore/overlapInCore.H	jcvi20070801Brian P. Walenz
A	src/overlapInCore/overlapInCore.H	jcvi20070723Brian P. Walenz
A	src/overlapInCore/overlapInCore.H	jcvi20070404Brian P. Walenz
A	src/overlapInCore/overlapInCore.H	jcvi20070404Brian P. Walenz
A	src/overlapInCore/overlapInCore.H	jcvi20070329Brian P. Walenz
A	src/overlapInCore/overlapInCore.H	jcvi20070223Brian P. Walenz
A	src/overlapInCore/overlapInCore.H	jcvi20070218Brian P. Walenz
A	src/overlapInCore/overlapInCore.H	jcvi20070213Art Delcher
A	src/overlapInCore/overlapInCore.H	jcvi20070212Brian P. Walenz
A	src/overlapInCore/overlapInCore.H	jcvi20070211Brian P. Walenz
A	src/overlapInCore/overlapInCore.H	jcvi20070129Brian P. Walenz
A	src/overlapInCore/overlapInCore.H	jcvi20070128Brian P. Walenz
A	src/overlapInCore/overlapInCore.H	jcvi20060823Aaron Halpern
A	src/overlapInCore/overlapInCore.H	jcvi20060822Aaron Halpern
A	src/overlapInCore/overlapInCore.H	jcvi20060821Aaron Halpern
A	src/overlapInCore/overlapInCore.H	jcvi20060327Aaron Halpern
A	src/overlapInCore/overlapInCore.H	jcvi20050929Aaron Halpern
A	src/overlapInCore/overlapInCore.H	jcvi20050616Brian P. Walenz
A	src/overlapInCore/overlapInCore.H	tigr20050322Jason Miller
A	src/overlapInCore/overlapInCore.H	tigr20050322Jason Miller
A	src/overlapInCore/overlapInCore.H	tigr20040923Michael Schatz
D	src/overlapInCore/overlapInCore.H	src/AS_OVL/AS_OVL_overlap.h
D	src/overlapInCore/overlapInCore.H	src/AS_OVM/overlapInCore.H
A	src/overlapInCore/overlapInCorePartition.C	bnbi20150825Brian P. Walenz
A	src/overlapInCore/overlapInCorePartition.C	bnbi20150616Brian P. Walenz
A	src/overlapInCore/overlapInCorePartition.C	bnbi20150529Brian P. Walenz
A	src/overlapInCore/overlapInCorePartition.C	bnbi20150317Brian P. Walenz
A	src/overlapInCore/overlapInCorePartition.C	bnbi20150227Brian P. Walenz
A	src/overlapInCore/overlapInCorePartition.C	bnbi20150223Brian P. Walenz
A	src/overlapInCore/overlapInCorePartition.C	bnbi20150206Brian P. Walenz
A	src/overlapInCore/overlapInCorePartition.C	bnbi20141121Brian P. Walenz
A	src/overlapInCore/overlapInCorePartition.C	bnbi20131202Sergey Koren
A	src/overlapInCore/overlapInCorePartition.C	bnbi20131022Sergey Koren
A	src/overlapInCore/overlapInCorePartition.C	jcvi20130801Brian P. Walenz
A	src/overlapInCore/overlapInCorePartition.C	jcvi20130801Brian P. Walenz
A	src/overlapInCore/overlapInCorePartition.C	bnbi20130627Sergey Koren
A	src/overlapInCore/overlapInCorePartition.C	bnbi20120729Sergey Koren
A	src/overlapInCore/overlapInCorePartition.C	jcvi20120714Brian P. Walenz
A	src/overlapInCore/overlapInCorePartition.C	jcvi20120220Brian P. Walenz
A	src/overlapInCore/overlapInCorePartition.C	jcvi20120212Brian P. Walenz
A	src/overlapInCore/overlapInCorePartition.C	jcvi20120211Brian P. Walenz
A	src/overlapInCore/overlapInCorePartition.C	jcvi20120206Brian P. Walenz
A	src/overlapInCore/overlapInCorePartition.C	jcvi20120206Brian P. Walenz
A	src/overlapInCore/overlapInCorePartition.C	jcvi20120130Brian P. Walenz
A	src/overlapInCore/overlapInCorePartition.C	jcvi20110706Brian P. Walenz
A	src/overlapInCore/overlapInCorePartition.C	jcvi20110705Brian P. Walenz
A	src/overlapInCore/overlapInCorePartition.C	jcvi20110627Brian P. Walenz
A	src/overlapInCore/overlapInCorePartition.C	jcvi20110612Brian P. Walenz
D	src/overlapInCore/overlapInCorePartition.C	src/AS_OVL/overlap_partition.C
A	src/overlapInCore/overlapInCore-Process_String_Overlaps.C	nihh20151029Brian P. Walenz
A	src/overlapInCore/overlapInCore-Process_String_Overlaps.C	bnbi20150720Brian P. Walenz
A	src/overlapInCore/overlapInCore-Process_String_Overlaps.C	bnbi20150720Brian P. Walenz
A	src/overlapInCore/overlapInCore-Process_String_Overlaps.C	bnbi20150708Brian P. Walenz
A	src/overlapInCore/overlapInCore-Process_String_Overlaps.C	bnbi20150410Brian P. Walenz
A	src/overlapInCore/overlapInCore-Process_String_Overlaps.C	bnbi20150331Brian P. Walenz
A	src/overlapInCore/overlapInCore-Process_String_Overlaps.C	bnbi20150211Brian P. Walenz
A	src/overlapInCore/overlapInCore-Process_String_Overlaps.C	bnbi20141215Brian P. Walenz
A	src/overlapInCore/overlapInCore-Process_String_Overlaps.C	jcvi20130801Brian P. Walenz
A	src/overlapInCore/overlapInCore-Process_String_Overlaps.C	jcvi20130501Brian P. Walenz
A	src/overlapInCore/overlapInCore-Process_String_Overlaps.C	jcvi20130111Brian P. Walenz
A	src/overlapInCore/overlapInCore-Process_String_Overlaps.C	jcvi20111213Brian P. Walenz
A	src/overlapInCore/overlapInCore-Process_String_Overlaps.C	jcvi20110803Brian P. Walenz
A	src/overlapInCore/overlapInCore-Process_String_Overlaps.C	jcvi20110803Brian P. Walenz
A	src/overlapInCore/overlapInCore-Process_String_Overlaps.C	jcvi20110801Brian P. Walenz
A	src/overlapInCore/overlapInCore-Process_String_Overlaps.C	jcvi20110729Brian P. Walenz
A	src/overlapInCore/overlapInCore-Process_String_Overlaps.C	jcvi20110729Brian P. Walenz
A	src/overlapInCore/overlapInCore-Process_String_Overlaps.C	bnbi20110617Sergey Koren
A	src/overlapInCore/overlapInCore-Process_String_Overlaps.C	bnbi20110308Sergey Koren
A	src/overlapInCore/overlapInCore-Process_String_Overlaps.C	jcvi20100830Brian P. Walenz
A	src/overlapInCore/overlapInCore-Process_String_Overlaps.C	jcvi20100819Brian P. Walenz
A	src/overlapInCore/overlapInCore-Process_String_Overlaps.C	jcvi20100402Brian P. Walenz
A	src/overlapInCore/overlapInCore-Process_String_Overlaps.C	jcvi20100330Brian P. Walenz
A	src/overlapInCore/overlapInCore-Process_String_Overlaps.C	jcvi20100216Brian P. Walenz
A	src/overlapInCore/overlapInCore-Process_String_Overlaps.C	jcvi20091028Brian P. Walenz
A	src/overlapInCore/overlapInCore-Process_String_Overlaps.C	jcvi20091026Brian P. Walenz
A	src/overlapInCore/overlapInCore-Process_String_Overlaps.C	jcvi20090730Brian P. Walenz
A	src/overlapInCore/overlapInCore-Process_String_Overlaps.C	jcvi20090610Brian P. Walenz
A	src/overlapInCore/overlapInCore-Process_String_Overlaps.C	jcvi20090520Brian P. Walenz
A	src/overlapInCore/overlapInCore-Process_String_Overlaps.C	jcvi20090202Brian P. Walenz
A	src/overlapInCore/overlapInCore-Process_String_Overlaps.C	jcvi20090116Sergey Koren
A	src/overlapInCore/overlapInCore-Process_String_Overlaps.C	jcvi20081008Brian P. Walenz
A	src/overlapInCore/overlapInCore-Process_String_Overlaps.C	jcvi20081008Brian P. Walenz
A	src/overlapInCore/overlapInCore-Process_String_Overlaps.C	jcvi20081007Brian P. Walenz
A	src/overlapInCore/overlapInCore-Process_String_Overlaps.C	jcvi20080627Brian P. Walenz
A	src/overlapInCore/overlapInCore-Process_String_Overlaps.C	jcvi20080616Brian P. Walenz
A	src/overlapInCore/overlapInCore-Process_String_Overlaps.C	jcvi20080616Brian P. Walenz
A	src/overlapInCore/overlapInCore-Process_String_Overlaps.C	jcvi20080515Brian P. Walenz
A	src/overlapInCore/overlapInCore-Process_String_Overlaps.C	jcvi20080227Brian P. Walenz
A	src/overlapInCore/overlapInCore-Process_String_Overlaps.C	jcvi20080225Brian P. Walenz
A	src/overlapInCore/overlapInCore-Process_String_Overlaps.C	jcvi20071120Eli Venter
A	src/overlapInCore/overlapInCore-Process_String_Overlaps.C	jcvi20071109Brian P. Walenz
A	src/overlapInCore/overlapInCore-Process_String_Overlaps.C	jcvi20071108Brian P. Walenz
A	src/overlapInCore/overlapInCore-Process_String_Overlaps.C	jcvi20070827Sergey Koren
A	src/overlapInCore/overlapInCore-Process_String_Overlaps.C	jcvi20070810Brian P. Walenz
A	src/overlapInCore/overlapInCore-Process_String_Overlaps.C	jcvi20070803Brian P. Walenz
A	src/overlapInCore/overlapInCore-Process_String_Overlaps.C	jcvi20070801Brian P. Walenz
A	src/overlapInCore/overlapInCore-Process_String_Overlaps.C	jcvi20070529Brian P. Walenz
A	src/overlapInCore/overlapInCore-Process_String_Overlaps.C	jcvi20070416Brian P. Walenz
A	src/overlapInCore/overlapInCore-Process_String_Overlaps.C	jcvi20070404Brian P. Walenz
A	src/overlapInCore/overlapInCore-Process_String_Overlaps.C	jcvi20070329Brian P. Walenz
A	src/overlapInCore/overlapInCore-Process_String_Overlaps.C	jcvi20070305Brian P. Walenz
A	src/overlapInCore/overlapInCore-Process_String_Overlaps.C	jcvi20070225Brian P. Walenz
A	src/overlapInCore/overlapInCore-Process_String_Overlaps.C	jcvi20070223Brian P. Walenz
A	src/overlapInCore/overlapInCore-Process_String_Overlaps.C	jcvi20070218Brian P. Walenz
A	src/overlapInCore/overlapInCore-Process_String_Overlaps.C	jcvi20070214Brian P. Walenz
A	src/overlapInCore/overlapInCore-Process_String_Overlaps.C	jcvi20070213Art Delcher
A	src/overlapInCore/overlapInCore-Process_String_Overlaps.C	jcvi20070212Brian P. Walenz
A	src/overlapInCore/overlapInCore-Process_String_Overlaps.C	jcvi20070211Brian P. Walenz
A	src/overlapInCore/overlapInCore-Process_String_Overlaps.C	jcvi20070208Brian P. Walenz
A	src/overlapInCore/overlapInCore-Process_String_Overlaps.C	jcvi20070129Brian P. Walenz
A	src/overlapInCore/overlapInCore-Process_String_Overlaps.C	jcvi20070128Brian P. Walenz
A	src/overlapInCore/overlapInCore-Process_String_Overlaps.C	jcvi20060926Brian P. Walenz
A	src/overlapInCore/overlapInCore-Process_String_Overlaps.C	jcvi20060925Brian P. Walenz
A	src/overlapInCore/overlapInCore-Process_String_Overlaps.C	jcvi20060821Aaron Halpern
A	src/overlapInCore/overlapInCore-Process_String_Overlaps.C	jcvi20060605Brian P. Walenz
A	src/overlapInCore/overlapInCore-Process_String_Overlaps.C	jcvi20060327Aaron Halpern
A	src/overlapInCore/overlapInCore-Process_String_Overlaps.C	jcvi20050915Eli Venter
A	src/overlapInCore/overlapInCore-Process_String_Overlaps.C	jcvi20050824Brian P. Walenz
A	src/overlapInCore/overlapInCore-Process_String_Overlaps.C	jcvi20050805Brian P. Walenz
A	src/overlapInCore/overlapInCore-Process_String_Overlaps.C	jcvi20050804Brian P. Walenz
A	src/overlapInCore/overlapInCore-Process_String_Overlaps.C	jcvi20050801Brian P. Walenz
A	src/overlapInCore/overlapInCore-Process_String_Overlaps.C	jcvi20050715Eli Venter
A	src/overlapInCore/overlapInCore-Process_String_Overlaps.C	jcvi20050713Brian P. Walenz
A	src/overlapInCore/overlapInCore-Process_String_Overlaps.C	jcvi20050713Brian P. Walenz
A	src/overlapInCore/overlapInCore-Process_String_Overlaps.C	jcvi20050713Brian P. Walenz
A	src/overlapInCore/overlapInCore-Process_String_Overlaps.C	jcvi20050711Brian P. Walenz
A	src/overlapInCore/overlapInCore-Process_String_Overlaps.C	jcvi20050616Brian P. Walenz
A	src/overlapInCore/overlapInCore-Process_String_Overlaps.C	tigr20050322Jason Miller
A	src/overlapInCore/overlapInCore-Process_String_Overlaps.C	tigr20050322Jason Miller
A	src/overlapInCore/overlapInCore-Process_String_Overlaps.C	tigr20040923Michael Schatz
D	src/overlapInCore/overlapInCore-Process_String_Overlaps.C	src/AS_OVL/AS_OVL_overlap_common.h
D	src/overlapInCore/overlapInCore-Process_String_Overlaps.C	src/AS_OVM/overlapInCore-Process_String_Overlaps.C
A	src/overlapInCore/overlapPair.C	bnbi20150720Brian P. Walenz
A	src/overlapInCore/overlapPair.C	bnbi20150717Brian P. Walenz
A	src/overlapInCore/overlapPair.C	bnbi20150709Brian P. Walenz
A	src/overlapInCore/overlapPair.C	bnbi20150708Brian P. Walenz
A	src/overlapInCore/overlapPair.C	bnbi20150701Brian P. Walenz
A	src/overlapInCore/overlapPair.C	bnbi20150701Brian P. Walenz
A	src/overlapInCore/overlapPair.C	bnbi20150625Brian P. Walenz
A	src/overlapInCore/overlapPair.C	bnbi20150623Brian P. Walenz
A	src/overlapInCore/overlapPair.C	bnbi20150623Brian P. Walenz
A	src/overlapInCore/overlapPair.C	bnbi20150618Brian P. Walenz
A	src/overlapInCore/overlapPair.C	bnbi20150617Brian P. Walenz
A	src/overlapInCore/overlapPair.C	bnbi20150616Brian P. Walenz
A	src/overlapInCore/overlapPair.C	bnbi20150616Brian P. Walenz
A	src/overlapInCore/overlapPair.C	bnbi20150603Brian P. Walenz
A	src/overlapInCore/overlapPair.C	bnbi20150410Brian P. Walenz
A	src/overlapInCore/overlapPair.C	bnbi20150409Brian P. Walenz
A	src/overlapInCore/overlapPair.C	bnbi20150331Brian P. Walenz
A	src/overlapInCore/overlapPair.C	bnbi20150327Brian P. Walenz
A	src/overlapInCore/overlapReadCache.C	bnbi20150701Brian P. Walenz
A	src/overlapInCore/overlapReadCache.C	bnbi20150625Brian P. Walenz
A	src/overlapInCore/overlapConvert.C	bnbi20150625Brian P. Walenz
A	src/overlapInCore/overlapConvert.C	bnbi20150616Brian P. Walenz
A	src/overlapInCore/overlapConvert.C	bnbi20150616Brian P. Walenz
A	src/overlapInCore/overlapConvert.C	bnbi20150605Brian P. Walenz
A	src/overlapInCore/overlapConvert.C	bnbi20150514Brian P. Walenz
A	src/overlapInCore/overlapConvert.C	bnbi20150429Brian P. Walenz
A	src/overlapInCore/overlapConvert.C	bnbi20150409Brian P. Walenz
A	src/overlapInCore/overlapConvert.C	bnbi20150321Brian P. Walenz
A	src/overlapInCore/overlapConvert.C	bnbi20150317Brian P. Walenz
A	src/overlapInCore/overlapConvert.C	bnbi20150211Brian P. Walenz
A	src/overlapInCore/overlapInCore-Build_Hash_Index.C	bnbi20150825Brian P. Walenz
A	src/overlapInCore/overlapInCore-Build_Hash_Index.C	bnbi20150720Brian P. Walenz
A	src/overlapInCore/overlapInCore-Build_Hash_Index.C	bnbi20150720Brian P. Walenz
A	src/overlapInCore/overlapInCore-Build_Hash_Index.C	bnbi20150701Brian P. Walenz
A	src/overlapInCore/overlapInCore-Build_Hash_Index.C	bnbi20150603Brian P. Walenz
A	src/overlapInCore/overlapInCore-Build_Hash_Index.C	bnbi20150529Brian P. Walenz
A	src/overlapInCore/overlapInCore-Build_Hash_Index.C	bnbi20150317Brian P. Walenz
A	src/overlapInCore/overlapInCore-Build_Hash_Index.C	bnbi20150227Brian P. Walenz
A	src/overlapInCore/overlapInCore-Build_Hash_Index.C	bnbi20141219Brian P. Walenz
A	src/overlapInCore/overlapInCore-Build_Hash_Index.C	bnbi20141215Brian P. Walenz
A	src/overlapInCore/overlapInCore-Build_Hash_Index.C	bnbi20141215Brian P. Walenz
A	src/overlapInCore/overlapInCore-Build_Hash_Index.C	jcvi20130801Brian P. Walenz
A	src/overlapInCore/overlapInCore-Build_Hash_Index.C	jcvi20130501Brian P. Walenz
A	src/overlapInCore/overlapInCore-Build_Hash_Index.C	jcvi20120130Brian P. Walenz
A	src/overlapInCore/overlapInCore-Build_Hash_Index.C	jcvi20111229Brian P. Walenz
A	src/overlapInCore/overlapInCore-Build_Hash_Index.C	jcvi20111213Brian P. Walenz
A	src/overlapInCore/overlapInCore-Build_Hash_Index.C	jcvi20110803Brian P. Walenz
A	src/overlapInCore/overlapInCore-Build_Hash_Index.C	jcvi20110803Brian P. Walenz
A	src/overlapInCore/overlapInCore-Build_Hash_Index.C	jcvi20110803Brian P. Walenz
A	src/overlapInCore/overlapInCore-Build_Hash_Index.C	jcvi20110801Brian P. Walenz
A	src/overlapInCore/overlapInCore-Build_Hash_Index.C	jcvi20110801Brian P. Walenz
A	src/overlapInCore/overlapInCore-Build_Hash_Index.C	jcvi20110729Brian P. Walenz
A	src/overlapInCore/overlapInCore-Build_Hash_Index.C	jcvi20110729Brian P. Walenz
A	src/overlapInCore/overlapInCore-Build_Hash_Index.C	bnbi20110617Sergey Koren
A	src/overlapInCore/overlapInCore-Build_Hash_Index.C	bnbi20110308Sergey Koren
A	src/overlapInCore/overlapInCore-Build_Hash_Index.C	jcvi20100830Brian P. Walenz
A	src/overlapInCore/overlapInCore-Build_Hash_Index.C	jcvi20100819Brian P. Walenz
A	src/overlapInCore/overlapInCore-Build_Hash_Index.C	jcvi20100402Brian P. Walenz
A	src/overlapInCore/overlapInCore-Build_Hash_Index.C	jcvi20100330Brian P. Walenz
A	src/overlapInCore/overlapInCore-Build_Hash_Index.C	jcvi20100216Brian P. Walenz
A	src/overlapInCore/overlapInCore-Build_Hash_Index.C	jcvi20091028Brian P. Walenz
A	src/overlapInCore/overlapInCore-Build_Hash_Index.C	jcvi20091026Brian P. Walenz
A	src/overlapInCore/overlapInCore-Build_Hash_Index.C	jcvi20090730Brian P. Walenz
A	src/overlapInCore/overlapInCore-Build_Hash_Index.C	jcvi20090610Brian P. Walenz
A	src/overlapInCore/overlapInCore-Build_Hash_Index.C	jcvi20090520Brian P. Walenz
A	src/overlapInCore/overlapInCore-Build_Hash_Index.C	jcvi20090202Brian P. Walenz
A	src/overlapInCore/overlapInCore-Build_Hash_Index.C	jcvi20090116Sergey Koren
A	src/overlapInCore/overlapInCore-Build_Hash_Index.C	jcvi20081008Brian P. Walenz
A	src/overlapInCore/overlapInCore-Build_Hash_Index.C	jcvi20081008Brian P. Walenz
A	src/overlapInCore/overlapInCore-Build_Hash_Index.C	jcvi20081007Brian P. Walenz
A	src/overlapInCore/overlapInCore-Build_Hash_Index.C	jcvi20080627Brian P. Walenz
A	src/overlapInCore/overlapInCore-Build_Hash_Index.C	jcvi20080616Brian P. Walenz
A	src/overlapInCore/overlapInCore-Build_Hash_Index.C	jcvi20080616Brian P. Walenz
A	src/overlapInCore/overlapInCore-Build_Hash_Index.C	jcvi20080515Brian P. Walenz
A	src/overlapInCore/overlapInCore-Build_Hash_Index.C	jcvi20080227Brian P. Walenz
A	src/overlapInCore/overlapInCore-Build_Hash_Index.C	jcvi20080225Brian P. Walenz
A	src/overlapInCore/overlapInCore-Build_Hash_Index.C	jcvi20071120Eli Venter
A	src/overlapInCore/overlapInCore-Build_Hash_Index.C	jcvi20071109Brian P. Walenz
A	src/overlapInCore/overlapInCore-Build_Hash_Index.C	jcvi20071108Brian P. Walenz
A	src/overlapInCore/overlapInCore-Build_Hash_Index.C	jcvi20070827Sergey Koren
A	src/overlapInCore/overlapInCore-Build_Hash_Index.C	jcvi20070810Brian P. Walenz
A	src/overlapInCore/overlapInCore-Build_Hash_Index.C	jcvi20070803Brian P. Walenz
A	src/overlapInCore/overlapInCore-Build_Hash_Index.C	jcvi20070801Brian P. Walenz
A	src/overlapInCore/overlapInCore-Build_Hash_Index.C	jcvi20070529Brian P. Walenz
A	src/overlapInCore/overlapInCore-Build_Hash_Index.C	jcvi20070416Brian P. Walenz
A	src/overlapInCore/overlapInCore-Build_Hash_Index.C	jcvi20070404Brian P. Walenz
A	src/overlapInCore/overlapInCore-Build_Hash_Index.C	jcvi20070329Brian P. Walenz
A	src/overlapInCore/overlapInCore-Build_Hash_Index.C	jcvi20070305Brian P. Walenz
A	src/overlapInCore/overlapInCore-Build_Hash_Index.C	jcvi20070225Brian P. Walenz
A	src/overlapInCore/overlapInCore-Build_Hash_Index.C	jcvi20070223Brian P. Walenz
A	src/overlapInCore/overlapInCore-Build_Hash_Index.C	jcvi20070218Brian P. Walenz
A	src/overlapInCore/overlapInCore-Build_Hash_Index.C	jcvi20070214Brian P. Walenz
A	src/overlapInCore/overlapInCore-Build_Hash_Index.C	jcvi20070213Art Delcher
A	src/overlapInCore/overlapInCore-Build_Hash_Index.C	jcvi20070212Brian P. Walenz
A	src/overlapInCore/overlapInCore-Build_Hash_Index.C	jcvi20070211Brian P. Walenz
A	src/overlapInCore/overlapInCore-Build_Hash_Index.C	jcvi20070208Brian P. Walenz
A	src/overlapInCore/overlapInCore-Build_Hash_Index.C	jcvi20070129Brian P. Walenz
A	src/overlapInCore/overlapInCore-Build_Hash_Index.C	jcvi20070128Brian P. Walenz
A	src/overlapInCore/overlapInCore-Build_Hash_Index.C	jcvi20060926Brian P. Walenz
A	src/overlapInCore/overlapInCore-Build_Hash_Index.C	jcvi20060925Brian P. Walenz
A	src/overlapInCore/overlapInCore-Build_Hash_Index.C	jcvi20060821Aaron Halpern
A	src/overlapInCore/overlapInCore-Build_Hash_Index.C	jcvi20060605Brian P. Walenz
A	src/overlapInCore/overlapInCore-Build_Hash_Index.C	jcvi20060327Aaron Halpern
A	src/overlapInCore/overlapInCore-Build_Hash_Index.C	jcvi20050915Eli Venter
A	src/overlapInCore/overlapInCore-Build_Hash_Index.C	jcvi20050824Brian P. Walenz
A	src/overlapInCore/overlapInCore-Build_Hash_Index.C	jcvi20050805Brian P. Walenz
A	src/overlapInCore/overlapInCore-Build_Hash_Index.C	jcvi20050804Brian P. Walenz
A	src/overlapInCore/overlapInCore-Build_Hash_Index.C	jcvi20050801Brian P. Walenz
A	src/overlapInCore/overlapInCore-Build_Hash_Index.C	jcvi20050715Eli Venter
A	src/overlapInCore/overlapInCore-Build_Hash_Index.C	jcvi20050713Brian P. Walenz
A	src/overlapInCore/overlapInCore-Build_Hash_Index.C	jcvi20050713Brian P. Walenz
A	src/overlapInCore/overlapInCore-Build_Hash_Index.C	jcvi20050713Brian P. Walenz
A	src/overlapInCore/overlapInCore-Build_Hash_Index.C	jcvi20050711Brian P. Walenz
A	src/overlapInCore/overlapInCore-Build_Hash_Index.C	jcvi20050616Brian P. Walenz
A	src/overlapInCore/overlapInCore-Build_Hash_Index.C	tigr20050322Jason Miller
A	src/overlapInCore/overlapInCore-Build_Hash_Index.C	tigr20050322Jason Miller
A	src/overlapInCore/overlapInCore-Build_Hash_Index.C	tigr20040923Michael Schatz
D	src/overlapInCore/overlapInCore-Build_Hash_Index.C	src/AS_OVL/AS_OVL_overlap_common.h
D	src/overlapInCore/overlapInCore-Build_Hash_Index.C	src/AS_OVM/overlapInCore-Build_Hash_Index.C
A	src/overlapInCore/overlapInCore-Find_Overlaps.C	bnbi20141215Brian P. Walenz
A	src/overlapInCore/overlapInCore-Find_Overlaps.C	jcvi20130801Brian P. Walenz
A	src/overlapInCore/overlapInCore-Find_Overlaps.C	jcvi20130617Brian P. Walenz
A	src/overlapInCore/overlapInCore-Find_Overlaps.C	jcvi20130501Brian P. Walenz
A	src/overlapInCore/overlapInCore-Find_Overlaps.C	jcvi20111213Brian P. Walenz
A	src/overlapInCore/overlapInCore-Find_Overlaps.C	jcvi20110803Brian P. Walenz
A	src/overlapInCore/overlapInCore-Find_Overlaps.C	jcvi20110803Brian P. Walenz
A	src/overlapInCore/overlapInCore-Find_Overlaps.C	jcvi20110801Brian P. Walenz
A	src/overlapInCore/overlapInCore-Find_Overlaps.C	jcvi20110729Brian P. Walenz
A	src/overlapInCore/overlapInCore-Find_Overlaps.C	jcvi20110729Brian P. Walenz
A	src/overlapInCore/overlapInCore-Find_Overlaps.C	bnbi20110617Sergey Koren
A	src/overlapInCore/overlapInCore-Find_Overlaps.C	bnbi20110308Sergey Koren
A	src/overlapInCore/overlapInCore-Find_Overlaps.C	jcvi20100830Brian P. Walenz
A	src/overlapInCore/overlapInCore-Find_Overlaps.C	jcvi20100819Brian P. Walenz
A	src/overlapInCore/overlapInCore-Find_Overlaps.C	jcvi20100402Brian P. Walenz
A	src/overlapInCore/overlapInCore-Find_Overlaps.C	jcvi20100330Brian P. Walenz
A	src/overlapInCore/overlapInCore-Find_Overlaps.C	jcvi20100216Brian P. Walenz
A	src/overlapInCore/overlapInCore-Find_Overlaps.C	jcvi20091028Brian P. Walenz
A	src/overlapInCore/overlapInCore-Find_Overlaps.C	jcvi20091026Brian P. Walenz
A	src/overlapInCore/overlapInCore-Find_Overlaps.C	jcvi20090730Brian P. Walenz
A	src/overlapInCore/overlapInCore-Find_Overlaps.C	jcvi20090610Brian P. Walenz
A	src/overlapInCore/overlapInCore-Find_Overlaps.C	jcvi20090520Brian P. Walenz
A	src/overlapInCore/overlapInCore-Find_Overlaps.C	jcvi20090202Brian P. Walenz
A	src/overlapInCore/overlapInCore-Find_Overlaps.C	jcvi20090116Sergey Koren
A	src/overlapInCore/overlapInCore-Find_Overlaps.C	jcvi20081008Brian P. Walenz
A	src/overlapInCore/overlapInCore-Find_Overlaps.C	jcvi20081008Brian P. Walenz
A	src/overlapInCore/overlapInCore-Find_Overlaps.C	jcvi20081007Brian P. Walenz
A	src/overlapInCore/overlapInCore-Find_Overlaps.C	jcvi20080627Brian P. Walenz
A	src/overlapInCore/overlapInCore-Find_Overlaps.C	jcvi20080616Brian P. Walenz
A	src/overlapInCore/overlapInCore-Find_Overlaps.C	jcvi20080616Brian P. Walenz
A	src/overlapInCore/overlapInCore-Find_Overlaps.C	jcvi20080515Brian P. Walenz
A	src/overlapInCore/overlapInCore-Find_Overlaps.C	jcvi20080227Brian P. Walenz
A	src/overlapInCore/overlapInCore-Find_Overlaps.C	jcvi20080225Brian P. Walenz
A	src/overlapInCore/overlapInCore-Find_Overlaps.C	jcvi20071120Eli Venter
A	src/overlapInCore/overlapInCore-Find_Overlaps.C	jcvi20071109Brian P. Walenz
A	src/overlapInCore/overlapInCore-Find_Overlaps.C	jcvi20071108Brian P. Walenz
A	src/overlapInCore/overlapInCore-Find_Overlaps.C	jcvi20070827Sergey Koren
A	src/overlapInCore/overlapInCore-Find_Overlaps.C	jcvi20070810Brian P. Walenz
A	src/overlapInCore/overlapInCore-Find_Overlaps.C	jcvi20070803Brian P. Walenz
A	src/overlapInCore/overlapInCore-Find_Overlaps.C	jcvi20070801Brian P. Walenz
A	src/overlapInCore/overlapInCore-Find_Overlaps.C	jcvi20070529Brian P. Walenz
A	src/overlapInCore/overlapInCore-Find_Overlaps.C	jcvi20070416Brian P. Walenz
A	src/overlapInCore/overlapInCore-Find_Overlaps.C	jcvi20070404Brian P. Walenz
A	src/overlapInCore/overlapInCore-Find_Overlaps.C	jcvi20070329Brian P. Walenz
A	src/overlapInCore/overlapInCore-Find_Overlaps.C	jcvi20070305Brian P. Walenz
A	src/overlapInCore/overlapInCore-Find_Overlaps.C	jcvi20070225Brian P. Walenz
A	src/overlapInCore/overlapInCore-Find_Overlaps.C	jcvi20070223Brian P. Walenz
A	src/overlapInCore/overlapInCore-Find_Overlaps.C	jcvi20070218Brian P. Walenz
A	src/overlapInCore/overlapInCore-Find_Overlaps.C	jcvi20070214Brian P. Walenz
A	src/overlapInCore/overlapInCore-Find_Overlaps.C	jcvi20070213Art Delcher
A	src/overlapInCore/overlapInCore-Find_Overlaps.C	jcvi20070212Brian P. Walenz
A	src/overlapInCore/overlapInCore-Find_Overlaps.C	jcvi20070211Brian P. Walenz
A	src/overlapInCore/overlapInCore-Find_Overlaps.C	jcvi20070208Brian P. Walenz
A	src/overlapInCore/overlapInCore-Find_Overlaps.C	jcvi20070129Brian P. Walenz
A	src/overlapInCore/overlapInCore-Find_Overlaps.C	jcvi20070128Brian P. Walenz
A	src/overlapInCore/overlapInCore-Find_Overlaps.C	jcvi20060926Brian P. Walenz
A	src/overlapInCore/overlapInCore-Find_Overlaps.C	jcvi20060925Brian P. Walenz
A	src/overlapInCore/overlapInCore-Find_Overlaps.C	jcvi20060821Aaron Halpern
A	src/overlapInCore/overlapInCore-Find_Overlaps.C	jcvi20060605Brian P. Walenz
A	src/overlapInCore/overlapInCore-Find_Overlaps.C	jcvi20060327Aaron Halpern
A	src/overlapInCore/overlapInCore-Find_Overlaps.C	jcvi20050915Eli Venter
A	src/overlapInCore/overlapInCore-Find_Overlaps.C	jcvi20050824Brian P. Walenz
A	src/overlapInCore/overlapInCore-Find_Overlaps.C	jcvi20050805Brian P. Walenz
A	src/overlapInCore/overlapInCore-Find_Overlaps.C	jcvi20050804Brian P. Walenz
A	src/overlapInCore/overlapInCore-Find_Overlaps.C	jcvi20050801Brian P. Walenz
A	src/overlapInCore/overlapInCore-Find_Overlaps.C	jcvi20050715Eli Venter
A	src/overlapInCore/overlapInCore-Find_Overlaps.C	jcvi20050713Brian P. Walenz
A	src/overlapInCore/overlapInCore-Find_Overlaps.C	jcvi20050713Brian P. Walenz
A	src/overlapInCore/overlapInCore-Find_Overlaps.C	jcvi20050713Brian P. Walenz
A	src/overlapInCore/overlapInCore-Find_Overlaps.C	jcvi20050711Brian P. Walenz
A	src/overlapInCore/overlapInCore-Find_Overlaps.C	jcvi20050616Brian P. Walenz
A	src/overlapInCore/overlapInCore-Find_Overlaps.C	tigr20050322Jason Miller
A	src/overlapInCore/overlapInCore-Find_Overlaps.C	tigr20050322Jason Miller
A	src/overlapInCore/overlapInCore-Find_Overlaps.C	tigr20040923Michael Schatz
D	src/overlapInCore/overlapInCore-Find_Overlaps.C	src/AS_OVL/AS_OVL_overlap_common.h
D	src/overlapInCore/overlapInCore-Find_Overlaps.C	src/AS_OVM/overlapInCore-Find_Overlaps.C
A	src/overlapInCore/overlapInCore.C	nihh20151027Brian P. Walenz
A	src/overlapInCore/overlapInCore.C	bnbi20150825Brian P. Walenz
A	src/overlapInCore/overlapInCore.C	bnbi20150720Brian P. Walenz
A	src/overlapInCore/overlapInCore.C	bnbi20150720Brian P. Walenz
A	src/overlapInCore/overlapInCore.C	bnbi20150708Brian P. Walenz
A	src/overlapInCore/overlapInCore.C	bnbi20150701Brian P. Walenz
A	src/overlapInCore/overlapInCore.C	bnbi20150625Brian P. Walenz
A	src/overlapInCore/overlapInCore.C	bnbi20150616Brian P. Walenz
A	src/overlapInCore/overlapInCore.C	bnbi20150603Brian P. Walenz
A	src/overlapInCore/overlapInCore.C	bnbi20150602Brian P. Walenz
A	src/overlapInCore/overlapInCore.C	bnbi20150317Brian P. Walenz
A	src/overlapInCore/overlapInCore.C	bnbi20150303Brian P. Walenz
A	src/overlapInCore/overlapInCore.C	bnbi20150211Brian P. Walenz
A	src/overlapInCore/overlapInCore.C	bnbi20150209Brian P. Walenz
A	src/overlapInCore/overlapInCore.C	bnbi20150206Brian P. Walenz
A	src/overlapInCore/overlapInCore.C	bnbi20150131Brian P. Walenz
A	src/overlapInCore/overlapInCore.C	bnbi20141219Brian P. Walenz
A	src/overlapInCore/overlapInCore.C	bnbi20141215Brian P. Walenz
A	src/overlapInCore/overlapInCore.C	bnbi20140811Brian P. Walenz
A	src/overlapInCore/overlapInCore.C	jcvi20130801Brian P. Walenz
A	src/overlapInCore/overlapInCore.C	jcvi20130619Brian P. Walenz
A	src/overlapInCore/overlapInCore.C	jcvi20130617Brian P. Walenz
A	src/overlapInCore/overlapInCore.C	jcvi20130501Brian P. Walenz
A	src/overlapInCore/overlapInCore.C	jcvi20130111Brian P. Walenz
A	src/overlapInCore/overlapInCore.C	jcvi20120312Brian P. Walenz
A	src/overlapInCore/overlapInCore.C	jcvi20120212Brian P. Walenz
A	src/overlapInCore/overlapInCore.C	jcvi20120203Brian P. Walenz
A	src/overlapInCore/overlapInCore.C	jcvi20120130Brian P. Walenz
A	src/overlapInCore/overlapInCore.C	tigr20120126Michael Schatz
A	src/overlapInCore/overlapInCore.C	jcvi20111229Brian P. Walenz
A	src/overlapInCore/overlapInCore.C	jcvi20111213Brian P. Walenz
A	src/overlapInCore/overlapInCore.C	jcvi20111213Brian P. Walenz
A	src/overlapInCore/overlapInCore.C	jcvi20111111Brian P. Walenz
A	src/overlapInCore/overlapInCore.C	jcvi20110803Brian P. Walenz
A	src/overlapInCore/overlapInCore.C	jcvi20110801Brian P. Walenz
A	src/overlapInCore/overlapInCore.C	jcvi20110801Brian P. Walenz
A	src/overlapInCore/overlapInCore.C	jcvi20110729Brian P. Walenz
A	src/overlapInCore/overlapInCore.C	jcvi20090610Brian P. Walenz
A	src/overlapInCore/overlapInCore.C	jcvi20081008Brian P. Walenz
A	src/overlapInCore/overlapInCore.C	jcvi20081008Brian P. Walenz
A	src/overlapInCore/overlapInCore.C	jcvi20080627Brian P. Walenz
A	src/overlapInCore/overlapInCore.C	jcvi20080616Brian P. Walenz
A	src/overlapInCore/overlapInCore.C	jcvi20080616Brian P. Walenz
A	src/overlapInCore/overlapInCore.C	jcvi20071108Brian P. Walenz
A	src/overlapInCore/overlapInCore.C	jcvi20070812Brian P. Walenz
A	src/overlapInCore/overlapInCore.C	jcvi20070812Brian P. Walenz
A	src/overlapInCore/overlapInCore.C	jcvi20070514Brian P. Walenz
A	src/overlapInCore/overlapInCore.C	jcvi20070504Brian P. Walenz
A	src/overlapInCore/overlapInCore.C	jcvi20070329Brian P. Walenz
A	src/overlapInCore/overlapInCore.C	jcvi20070305Brian P. Walenz
A	src/overlapInCore/overlapInCore.C	jcvi20070222Brian P. Walenz
A	src/overlapInCore/overlapInCore.C	jcvi20070218Brian P. Walenz
A	src/overlapInCore/overlapInCore.C	jcvi20070214Brian P. Walenz
A	src/overlapInCore/overlapInCore.C	jcvi20070212Brian P. Walenz
A	src/overlapInCore/overlapInCore.C	jcvi20070211Brian P. Walenz
A	src/overlapInCore/overlapInCore.C	jcvi20070208Brian P. Walenz
A	src/overlapInCore/overlapInCore.C	jcvi20070129Brian P. Walenz
A	src/overlapInCore/overlapInCore.C	jcvi20070129Brian P. Walenz
A	src/overlapInCore/overlapInCore.C	jcvi20070128Brian P. Walenz
A	src/overlapInCore/overlapInCore.C	jcvi20070126Brian P. Walenz
A	src/overlapInCore/overlapInCore.C	jcvi20060926Brian P. Walenz
A	src/overlapInCore/overlapInCore.C	jcvi20050616Brian P. Walenz
A	src/overlapInCore/overlapInCore.C	tigr20050322Jason Miller
A	src/overlapInCore/overlapInCore.C	tigr20050322Jason Miller
A	src/overlapInCore/overlapInCore.C	tigr20040923Michael Schatz
D	src/overlapInCore/overlapInCore.C	src/AS_OVL/AS_OVL_driver_common.h
D	src/overlapInCore/overlapInCore.C	src/AS_OVM/overlapInCore.C
A	src/overlapInCore/liboverlap/prefixEditDistance-matchLimit-1500.C	bnbi20150603Brian P. Walenz
A	src/overlapInCore/liboverlap/prefixEditDistance-matchLimit-1500.C	bnbi20150602Brian P. Walenz
A	src/overlapInCore/liboverlap/prefixEditDistance-matchLimit-1200.C	bnbi20150603Brian P. Walenz
A	src/overlapInCore/liboverlap/prefixEditDistance-matchLimit-1200.C	bnbi20150602Brian P. Walenz
A	src/overlapInCore/liboverlap/prefixEditDistance-matchLimit-2900.C	bnbi20150603Brian P. Walenz
A	src/overlapInCore/liboverlap/prefixEditDistance-matchLimit-2900.C	bnbi20150602Brian P. Walenz
A	src/overlapInCore/liboverlap/prefixEditDistance-matchLimit-2700.C	bnbi20150603Brian P. Walenz
A	src/overlapInCore/liboverlap/prefixEditDistance-matchLimit-2700.C	bnbi20150602Brian P. Walenz
A	src/overlapInCore/liboverlap/prefixEditDistance-matchLimit-2000.C	bnbi20150603Brian P. Walenz
A	src/overlapInCore/liboverlap/prefixEditDistance-matchLimit-2000.C	bnbi20150602Brian P. Walenz
A	src/overlapInCore/liboverlap/prefixEditDistance-matchLimit-3100.C	bnbi20150603Brian P. Walenz
A	src/overlapInCore/liboverlap/prefixEditDistance-matchLimit-3100.C	bnbi20150602Brian P. Walenz
A	src/overlapInCore/liboverlap/Binomial_Bound.C	nihh20151012Brian P. Walenz
A	src/overlapInCore/liboverlap/Binomial_Bound.C	bnbi20150602Brian P. Walenz
A	src/overlapInCore/liboverlap/Binomial_Bound.C	bnbi20150209Brian P. Walenz
A	src/overlapInCore/liboverlap/prefixEditDistance-matchLimit-3600.C	bnbi20150603Brian P. Walenz
A	src/overlapInCore/liboverlap/prefixEditDistance-matchLimit-3600.C	bnbi20150602Brian P. Walenz
A	src/overlapInCore/liboverlap/Display_Alignment.C	bnbi20150708Brian P. Walenz
A	src/overlapInCore/liboverlap/Display_Alignment.C	bnbi20150625Brian P. Walenz
A	src/overlapInCore/liboverlap/Display_Alignment.C	bnbi20150624Brian P. Walenz
A	src/overlapInCore/liboverlap/Display_Alignment.C	bnbi20150209Brian P. Walenz
A	src/overlapInCore/liboverlap/prefixEditDistance-matchLimit-3800.C	bnbi20150603Brian P. Walenz
A	src/overlapInCore/liboverlap/prefixEditDistance-matchLimit-3800.C	bnbi20150602Brian P. Walenz
A	src/overlapInCore/liboverlap/prefixEditDistance-matchLimit-4400.C	bnbi20150603Brian P. Walenz
A	src/overlapInCore/liboverlap/prefixEditDistance-matchLimit-4400.C	bnbi20150602Brian P. Walenz
A	src/overlapInCore/liboverlap/prefixEditDistance-matchLimit-4300.C	bnbi20150603Brian P. Walenz
A	src/overlapInCore/liboverlap/prefixEditDistance-matchLimit-4300.C	bnbi20150602Brian P. Walenz
A	src/overlapInCore/liboverlap/prefixEditDistance-matchLimit-0300.C	bnbi20150603Brian P. Walenz
A	src/overlapInCore/liboverlap/prefixEditDistance-matchLimit-0300.C	bnbi20150602Brian P. Walenz
A	src/overlapInCore/liboverlap/prefixEditDistance-matchLimit-0400.C	bnbi20150603Brian P. Walenz
A	src/overlapInCore/liboverlap/prefixEditDistance-matchLimit-0400.C	bnbi20150602Brian P. Walenz
A	src/overlapInCore/liboverlap/prefixEditDistance-matchLimitGenerate.C	bnbi20150814Brian P. Walenz
A	src/overlapInCore/liboverlap/prefixEditDistance-matchLimitGenerate.C	bnbi20150602Brian P. Walenz
A	src/overlapInCore/liboverlap/prefixEditDistance-matchLimit-2100.C	bnbi20150603Brian P. Walenz
A	src/overlapInCore/liboverlap/prefixEditDistance-matchLimit-2100.C	bnbi20150602Brian P. Walenz
A	src/overlapInCore/liboverlap/prefixEditDistance-matchLimit-2600.C	bnbi20150603Brian P. Walenz
A	src/overlapInCore/liboverlap/prefixEditDistance-matchLimit-2600.C	bnbi20150602Brian P. Walenz
A	src/overlapInCore/liboverlap/prefixEditDistance-matchLimit-2800.C	bnbi20150603Brian P. Walenz
A	src/overlapInCore/liboverlap/prefixEditDistance-matchLimit-2800.C	bnbi20150602Brian P. Walenz
A	src/overlapInCore/liboverlap/prefixEditDistance.H	nihh20151029Brian P. Walenz
A	src/overlapInCore/liboverlap/prefixEditDistance.H	nihh20151026Brian P. Walenz
A	src/overlapInCore/liboverlap/prefixEditDistance.H	bnbi20150720Brian P. Walenz
A	src/overlapInCore/liboverlap/prefixEditDistance.H	bnbi20150720Brian P. Walenz
A	src/overlapInCore/liboverlap/prefixEditDistance.H	bnbi20150717Brian P. Walenz
A	src/overlapInCore/liboverlap/prefixEditDistance.H	bnbi20150715Brian P. Walenz
A	src/overlapInCore/liboverlap/prefixEditDistance.H	bnbi20150715Brian P. Walenz
A	src/overlapInCore/liboverlap/prefixEditDistance.H	bnbi20150715Brian P. Walenz
A	src/overlapInCore/liboverlap/prefixEditDistance.H	bnbi20150713Brian P. Walenz
A	src/overlapInCore/liboverlap/prefixEditDistance.H	bnbi20150710Brian P. Walenz
A	src/overlapInCore/liboverlap/prefixEditDistance.H	bnbi20150710Brian P. Walenz
A	src/overlapInCore/liboverlap/prefixEditDistance.H	bnbi20150708Brian P. Walenz
A	src/overlapInCore/liboverlap/prefixEditDistance.H	bnbi20150605Brian P. Walenz
A	src/overlapInCore/liboverlap/prefixEditDistance.H	bnbi20150603Brian P. Walenz
A	src/overlapInCore/liboverlap/prefixEditDistance.H	bnbi20150602Brian P. Walenz
A	src/overlapInCore/liboverlap/prefixEditDistance.H	bnbi20150602Brian P. Walenz
A	src/overlapInCore/liboverlap/prefixEditDistance.H	bnbi20150410Brian P. Walenz
A	src/overlapInCore/liboverlap/prefixEditDistance.H	bnbi20150303Brian P. Walenz
A	src/overlapInCore/liboverlap/prefixEditDistance.H	bnbi20150303Brian P. Walenz
A	src/overlapInCore/liboverlap/prefixEditDistance.H	bnbi20150211Brian P. Walenz
D	src/overlapInCore/liboverlap/prefixEditDistance.H	src/overlapInCore/prefixEditDistance.H
A	src/overlapInCore/liboverlap/prefixEditDistance-forward.C	bnbi20150720Brian P. Walenz
A	src/overlapInCore/liboverlap/prefixEditDistance-forward.C	bnbi20150720Brian P. Walenz
A	src/overlapInCore/liboverlap/prefixEditDistance-forward.C	bnbi20150717Brian P. Walenz
A	src/overlapInCore/liboverlap/prefixEditDistance-forward.C	bnbi20150715Brian P. Walenz
A	src/overlapInCore/liboverlap/prefixEditDistance-forward.C	bnbi20150715Brian P. Walenz
A	src/overlapInCore/liboverlap/prefixEditDistance-forward.C	bnbi20150715Brian P. Walenz
A	src/overlapInCore/liboverlap/prefixEditDistance-forward.C	bnbi20150715Brian P. Walenz
A	src/overlapInCore/liboverlap/prefixEditDistance-forward.C	bnbi20150713Brian P. Walenz
A	src/overlapInCore/liboverlap/prefixEditDistance-forward.C	bnbi20150710Brian P. Walenz
A	src/overlapInCore/liboverlap/prefixEditDistance-forward.C	bnbi20150710Brian P. Walenz
A	src/overlapInCore/liboverlap/prefixEditDistance-forward.C	bnbi20150710Brian P. Walenz
A	src/overlapInCore/liboverlap/prefixEditDistance-forward.C	bnbi20150709Brian P. Walenz
A	src/overlapInCore/liboverlap/prefixEditDistance-forward.C	bnbi20150709Brian P. Walenz
A	src/overlapInCore/liboverlap/prefixEditDistance-forward.C	bnbi20150708Brian P. Walenz
A	src/overlapInCore/liboverlap/prefixEditDistance-forward.C	bnbi20150708Brian P. Walenz
A	src/overlapInCore/liboverlap/prefixEditDistance-forward.C	bnbi20150701Brian P. Walenz
A	src/overlapInCore/liboverlap/prefixEditDistance-forward.C	bnbi20150602Brian P. Walenz
A	src/overlapInCore/liboverlap/prefixEditDistance-forward.C	bnbi20150602Brian P. Walenz
A	src/overlapInCore/liboverlap/prefixEditDistance-forward.C	bnbi20150211Brian P. Walenz
D	src/overlapInCore/liboverlap/prefixEditDistance-forward.C	src/overlapInCore/prefixEditDistance-forward.C
A	src/overlapInCore/liboverlap/prefixEditDistance-allocateMoreSpace.C	bnbi20150720Brian P. Walenz
A	src/overlapInCore/liboverlap/prefixEditDistance-allocateMoreSpace.C	bnbi20150715Brian P. Walenz
A	src/overlapInCore/liboverlap/prefixEditDistance-allocateMoreSpace.C	bnbi20150710Brian P. Walenz
A	src/overlapInCore/liboverlap/prefixEditDistance-allocateMoreSpace.C	bnbi20150602Brian P. Walenz
A	src/overlapInCore/liboverlap/prefixEditDistance-allocateMoreSpace.C	bnbi20150602Brian P. Walenz
A	src/overlapInCore/liboverlap/prefixEditDistance-allocateMoreSpace.C	bnbi20150221Brian P. Walenz
A	src/overlapInCore/liboverlap/prefixEditDistance-allocateMoreSpace.C	bnbi20150211Brian P. Walenz
D	src/overlapInCore/liboverlap/prefixEditDistance-allocateMoreSpace.C	src/overlapInCore/prefixEditDistance-allocateMoreSpace.C
A	src/overlapInCore/liboverlap/prefixEditDistance-matchLimit-1300.C	bnbi20150603Brian P. Walenz
A	src/overlapInCore/liboverlap/prefixEditDistance-matchLimit-1300.C	bnbi20150602Brian P. Walenz
A	src/overlapInCore/liboverlap/prefixEditDistance-matchLimit-1400.C	bnbi20150603Brian P. Walenz
A	src/overlapInCore/liboverlap/prefixEditDistance-matchLimit-1400.C	bnbi20150602Brian P. Walenz
A	src/overlapInCore/liboverlap/prefixEditDistance-matchLimit-0500.C	bnbi20150603Brian P. Walenz
A	src/overlapInCore/liboverlap/prefixEditDistance-matchLimit-0500.C	bnbi20150602Brian P. Walenz
A	src/overlapInCore/liboverlap/prefixEditDistance-matchLimit-0200.C	bnbi20150603Brian P. Walenz
A	src/overlapInCore/liboverlap/prefixEditDistance-matchLimit-0200.C	bnbi20150602Brian P. Walenz
A	src/overlapInCore/liboverlap/prefixEditDistance-extend.C	nihh20151029Brian P. Walenz
A	src/overlapInCore/liboverlap/prefixEditDistance-extend.C	bnbi20150720Brian P. Walenz
A	src/overlapInCore/liboverlap/prefixEditDistance-extend.C	bnbi20150720Brian P. Walenz
A	src/overlapInCore/liboverlap/prefixEditDistance-extend.C	bnbi20150715Brian P. Walenz
A	src/overlapInCore/liboverlap/prefixEditDistance-extend.C	bnbi20150715Brian P. Walenz
A	src/overlapInCore/liboverlap/prefixEditDistance-extend.C	bnbi20150713Brian P. Walenz
A	src/overlapInCore/liboverlap/prefixEditDistance-extend.C	bnbi20150708Brian P. Walenz
A	src/overlapInCore/liboverlap/prefixEditDistance-extend.C	bnbi20150708Brian P. Walenz
A	src/overlapInCore/liboverlap/prefixEditDistance-extend.C	bnbi20150701Brian P. Walenz
A	src/overlapInCore/liboverlap/prefixEditDistance-extend.C	bnbi20150624Brian P. Walenz
A	src/overlapInCore/liboverlap/prefixEditDistance-extend.C	bnbi20150617Brian P. Walenz
A	src/overlapInCore/liboverlap/prefixEditDistance-extend.C	bnbi20150602Brian P. Walenz
A	src/overlapInCore/liboverlap/prefixEditDistance-extend.C	bnbi20150602Brian P. Walenz
A	src/overlapInCore/liboverlap/prefixEditDistance-extend.C	bnbi20150410Brian P. Walenz
A	src/overlapInCore/liboverlap/prefixEditDistance-extend.C	bnbi20150331Brian P. Walenz
A	src/overlapInCore/liboverlap/prefixEditDistance-extend.C	bnbi20150211Brian P. Walenz
A	src/overlapInCore/liboverlap/prefixEditDistance-extend.C	bnbi20150211Brian P. Walenz
A	src/overlapInCore/liboverlap/prefixEditDistance-extend.C	bnbi20150206Brian P. Walenz
A	src/overlapInCore/liboverlap/prefixEditDistance-extend.C	bnbi20141215Brian P. Walenz
A	src/overlapInCore/liboverlap/prefixEditDistance-extend.C	jcvi20130801Brian P. Walenz
A	src/overlapInCore/liboverlap/prefixEditDistance-extend.C	jcvi20130501Brian P. Walenz
A	src/overlapInCore/liboverlap/prefixEditDistance-extend.C	jcvi20130111Brian P. Walenz
A	src/overlapInCore/liboverlap/prefixEditDistance-extend.C	jcvi20111213Brian P. Walenz
A	src/overlapInCore/liboverlap/prefixEditDistance-extend.C	jcvi20110807Brian P. Walenz
A	src/overlapInCore/liboverlap/prefixEditDistance-extend.C	jcvi20110803Brian P. Walenz
A	src/overlapInCore/liboverlap/prefixEditDistance-extend.C	jcvi20110803Brian P. Walenz
A	src/overlapInCore/liboverlap/prefixEditDistance-extend.C	jcvi20110801Brian P. Walenz
A	src/overlapInCore/liboverlap/prefixEditDistance-extend.C	jcvi20110729Brian P. Walenz
A	src/overlapInCore/liboverlap/prefixEditDistance-extend.C	jcvi20110729Brian P. Walenz
A	src/overlapInCore/liboverlap/prefixEditDistance-extend.C	bnbi20110617Sergey Koren
A	src/overlapInCore/liboverlap/prefixEditDistance-extend.C	bnbi20110308Sergey Koren
A	src/overlapInCore/liboverlap/prefixEditDistance-extend.C	jcvi20100830Brian P. Walenz
A	src/overlapInCore/liboverlap/prefixEditDistance-extend.C	jcvi20100819Brian P. Walenz
A	src/overlapInCore/liboverlap/prefixEditDistance-extend.C	jcvi20100402Brian P. Walenz
A	src/overlapInCore/liboverlap/prefixEditDistance-extend.C	jcvi20100330Brian P. Walenz
A	src/overlapInCore/liboverlap/prefixEditDistance-extend.C	jcvi20100216Brian P. Walenz
A	src/overlapInCore/liboverlap/prefixEditDistance-extend.C	jcvi20091028Brian P. Walenz
A	src/overlapInCore/liboverlap/prefixEditDistance-extend.C	jcvi20091026Brian P. Walenz
A	src/overlapInCore/liboverlap/prefixEditDistance-extend.C	jcvi20090730Brian P. Walenz
A	src/overlapInCore/liboverlap/prefixEditDistance-extend.C	jcvi20090610Brian P. Walenz
A	src/overlapInCore/liboverlap/prefixEditDistance-extend.C	jcvi20090520Brian P. Walenz
A	src/overlapInCore/liboverlap/prefixEditDistance-extend.C	jcvi20090202Brian P. Walenz
A	src/overlapInCore/liboverlap/prefixEditDistance-extend.C	jcvi20090116Sergey Koren
A	src/overlapInCore/liboverlap/prefixEditDistance-extend.C	jcvi20081008Brian P. Walenz
A	src/overlapInCore/liboverlap/prefixEditDistance-extend.C	jcvi20081008Brian P. Walenz
A	src/overlapInCore/liboverlap/prefixEditDistance-extend.C	jcvi20081007Brian P. Walenz
A	src/overlapInCore/liboverlap/prefixEditDistance-extend.C	jcvi20080627Brian P. Walenz
A	src/overlapInCore/liboverlap/prefixEditDistance-extend.C	jcvi20080616Brian P. Walenz
A	src/overlapInCore/liboverlap/prefixEditDistance-extend.C	jcvi20080616Brian P. Walenz
A	src/overlapInCore/liboverlap/prefixEditDistance-extend.C	jcvi20080515Brian P. Walenz
A	src/overlapInCore/liboverlap/prefixEditDistance-extend.C	jcvi20080227Brian P. Walenz
A	src/overlapInCore/liboverlap/prefixEditDistance-extend.C	jcvi20080225Brian P. Walenz
A	src/overlapInCore/liboverlap/prefixEditDistance-extend.C	jcvi20071120Eli Venter
A	src/overlapInCore/liboverlap/prefixEditDistance-extend.C	jcvi20071109Brian P. Walenz
A	src/overlapInCore/liboverlap/prefixEditDistance-extend.C	jcvi20071108Brian P. Walenz
A	src/overlapInCore/liboverlap/prefixEditDistance-extend.C	jcvi20070827Sergey Koren
A	src/overlapInCore/liboverlap/prefixEditDistance-extend.C	jcvi20070810Brian P. Walenz
A	src/overlapInCore/liboverlap/prefixEditDistance-extend.C	jcvi20070803Brian P. Walenz
A	src/overlapInCore/liboverlap/prefixEditDistance-extend.C	jcvi20070801Brian P. Walenz
A	src/overlapInCore/liboverlap/prefixEditDistance-extend.C	jcvi20070529Brian P. Walenz
A	src/overlapInCore/liboverlap/prefixEditDistance-extend.C	jcvi20070416Brian P. Walenz
A	src/overlapInCore/liboverlap/prefixEditDistance-extend.C	jcvi20070404Brian P. Walenz
A	src/overlapInCore/liboverlap/prefixEditDistance-extend.C	jcvi20070329Brian P. Walenz
A	src/overlapInCore/liboverlap/prefixEditDistance-extend.C	jcvi20070305Brian P. Walenz
A	src/overlapInCore/liboverlap/prefixEditDistance-extend.C	jcvi20070225Brian P. Walenz
A	src/overlapInCore/liboverlap/prefixEditDistance-extend.C	jcvi20070223Brian P. Walenz
A	src/overlapInCore/liboverlap/prefixEditDistance-extend.C	jcvi20070218Brian P. Walenz
A	src/overlapInCore/liboverlap/prefixEditDistance-extend.C	jcvi20070214Brian P. Walenz
A	src/overlapInCore/liboverlap/prefixEditDistance-extend.C	jcvi20070213Art Delcher
A	src/overlapInCore/liboverlap/prefixEditDistance-extend.C	jcvi20070212Brian P. Walenz
A	src/overlapInCore/liboverlap/prefixEditDistance-extend.C	jcvi20070211Brian P. Walenz
A	src/overlapInCore/liboverlap/prefixEditDistance-extend.C	jcvi20070208Brian P. Walenz
A	src/overlapInCore/liboverlap/prefixEditDistance-extend.C	jcvi20070129Brian P. Walenz
A	src/overlapInCore/liboverlap/prefixEditDistance-extend.C	jcvi20070128Brian P. Walenz
A	src/overlapInCore/liboverlap/prefixEditDistance-extend.C	jcvi20060926Brian P. Walenz
A	src/overlapInCore/liboverlap/prefixEditDistance-extend.C	jcvi20060925Brian P. Walenz
A	src/overlapInCore/liboverlap/prefixEditDistance-extend.C	jcvi20060821Aaron Halpern
A	src/overlapInCore/liboverlap/prefixEditDistance-extend.C	jcvi20060605Brian P. Walenz
A	src/overlapInCore/liboverlap/prefixEditDistance-extend.C	jcvi20060327Aaron Halpern
A	src/overlapInCore/liboverlap/prefixEditDistance-extend.C	jcvi20050915Eli Venter
A	src/overlapInCore/liboverlap/prefixEditDistance-extend.C	jcvi20050824Brian P. Walenz
A	src/overlapInCore/liboverlap/prefixEditDistance-extend.C	jcvi20050805Brian P. Walenz
A	src/overlapInCore/liboverlap/prefixEditDistance-extend.C	jcvi20050804Brian P. Walenz
A	src/overlapInCore/liboverlap/prefixEditDistance-extend.C	jcvi20050801Brian P. Walenz
A	src/overlapInCore/liboverlap/prefixEditDistance-extend.C	jcvi20050715Eli Venter
A	src/overlapInCore/liboverlap/prefixEditDistance-extend.C	jcvi20050713Brian P. Walenz
[truncated: 8,241 more rows]
