# Supplementary material for: Canu: scalable and accurate long-read assembly via adaptive k-mer weighting and repeat separation
Source: Genome Res. 2017 May;27(5):722–36. doi: 10.1101/gr.215087.116 (PMC5411767; doi:10.1101/gr.215087.116)
Supplement: Supplemental Material [file supp_gr.215087.116_Supplemental_Code.tar.gz › canu-1.3/documentation/source/commands/bogart.rst]

bogart
~~~~~~

::

  usage: bogart -o outputName -O ovlStore -G gkpStore -T tigStore
  
    -O         Mandatory path to an ovlStore.
    -G         Mandatory path to a gkpStore.
    -T         Mandatory path to a tigStore (can exist or not).
    -o prefix  Mandatory name for the output files
  
    -B b       Target number of fragments per tigStore (consensus) partition
  
  Algorithm Options
  
    -gs        Genome size in bases.
  
    -J         Join promiscuous unitigs using unused best edges.
  
    -SR        Shatter repeats, don't rebuild.
    -R         Shatter repeats (-SR), then rebuild them
    -RL len    Force reads below 'len' bases to be singletons.
                 This WILL cause CGW to fail; diagnostic only.
  
    -threads N Use N compute threads during repeat detection.
                 0 - use OpenMP default (default)
                 1 - use one thread
  
  Overlap Selection - an overlap will be considered for use in a unitig under
                      the following conditions:
  
    When constructing the Best Overlap Graph and Promiscuous Unitigs ('g'raph):
      -eg 0.020   no more than 0.020 fraction (2.0%) error   ** DEPRECATED **
  
    When loading overlaps, an inflated maximum (to allow reruns with different error rates):
      -eM 0.05   no more than 0.05 fraction (5.0%) error in any overlap loaded into bogart
                 the maximum used will ALWAYS be at leeast the maximum of the four error rates
  
    For all, the lower limit on overlap length
      -el 500     no shorter than 40 bases
  
  Overlap Storage
  
      -M gb    Use at most 'gb' gigabytes of memory for storing overlaps.
      -N num   Load at most 'num' overlaps per read.
  
      -create  Only create the overlap graph, save to disk and quit.
      -save    Save the overlap graph to disk, and continue.
  
  Debugging and Logging
  
    -D <name>  enable logging/debugging for a specific component.
    -d <name>  disable logging/debugging for a specific component.
                 overlapScoring
                 allBestEdges
                 chunkGraph
                 buildUnitig
                 placeUnplaced
                 bubbles
                 splitDiscontinuous
                 intermediateUnitigs
                 setParentAndHang
                 stderr
  
  No output prefix name (-o option) supplied.
  No gatekeeper store (-G option) supplied.
  No overlap store (-O option) supplied.
  No output tigStore (-T option) supplied.
