# Supplementary material for: Canu: scalable and accurate long-read assembly via adaptive k-mer weighting and repeat separation
Source: Genome Res. 2017 May;27(5):722–36. doi: 10.1101/gr.215087.116 (PMC5411767; doi:10.1101/gr.215087.116)
Supplement: Supplemental Material [file supp_gr.215087.116_Supplemental_Code.tar.gz › canu-1.3/documentation/source/commands/bogus.rst]

bogus
~~~~~~

::

  ERROR: No input matches supplied (either -nucmer or -snapper).
  ERROR: No reference sequence supplied (-reference).
  ERROR: No output prefix supplied (-output).
