# Supplementary material for: Canu: scalable and accurate long-read assembly via adaptive k-mer weighting and repeat separation
Source: Genome Res. 2017 May;27(5):722–36. doi: 10.1101/gr.215087.116 (PMC5411767; doi:10.1101/gr.215087.116)
Supplement: Supplemental Material [file supp_gr.215087.116_Supplemental_Code.tar.gz › canu-1.3/documentation/source/commands/fastqSimulate-sort.rst]

fastqSimulate-sort
~~~~~~

::

  usage: fastqSimulate-sort -i1 in.1.fastq [-i2 in.2.fastq] -o1 out.1.fastq [-o2 out.2.fastq]
  ERROR:  No in.1.fastq supplied with -i1.
  ERROR:  No out.1.fastq supplied with -i1.
