# Supplementary material for: Canu: scalable and accurate long-read assembly via adaptive k-mer weighting and repeat separation
Source: Genome Res. 2017 May;27(5):722–36. doi: 10.1101/gr.215087.116 (PMC5411767; doi:10.1101/gr.215087.116)
Supplement: Supplemental Material [file supp_gr.215087.116_Supplemental_Code.tar.gz › canu-1.3/documentation/source/commands/gatekeeperCreate.rst]

gatekeeperCreate
~~~~~~

::

  usage: gatekeeperCreate [...] -o gkpStore
    -o gkpStore         create this gkpStore
    
    -minlength L        discard reads shorter than L
    
    
  ERROR: no gkpStore (-o) supplied.
  ERROR: no input files supplied.
