# Supplementary material for: Canu: scalable and accurate long-read assembly via adaptive k-mer weighting and repeat separation
Source: Genome Res. 2017 May;27(5):722–36. doi: 10.1101/gr.215087.116 (PMC5411767; doi:10.1101/gr.215087.116)
Supplement: Supplemental Material [file supp_gr.215087.116_Supplemental_Code.tar.gz › canu-1.3/documentation/source/commands/gatekeeperPartition.rst]

gatekeeperPartition
~~~~~~

::

  usage: gatekeeperPartition -G gkpStore -P partitionMapFile
    -G gkpStore         path to gatekeeper store
    -P partFile         file mapping read ID to partiton
                        format: 'partition readID'
    
  ERROR: no gkpStore (-G) supplied.
  ERROR: no partition input (-P) supplied.
