# Supplementary material for: Canu: scalable and accurate long-read assembly via adaptive k-mer weighting and repeat separation
Source: Genome Res. 2017 May;27(5):722–36. doi: 10.1101/gr.215087.116 (PMC5411767; doi:10.1101/gr.215087.116)
Supplement: Supplemental Material [file supp_gr.215087.116_Supplemental_Code.tar.gz › canu-1.3/documentation/source/commands/generateCorrectionLayouts.rst]

generateCorrectionLayouts
~~~~~~

::

  usage: generateCorrectionLayouts -G gkpStore -O ovlStore [ -T tigStore | -F ] ...
    -G gkpStore   mandatory path to gkpStore
    -O ovlStore   mandatory path to ovlStore
  
    -S file       global score (binary) input file
  
    -T corStore   output layouts to tigStore corStore
    -F            output falconsense-style input directly to stdout
  
    -p  name      output prefix name, for logging and summary
  
    -b  bgnID     
    -e  endID     
  
    -rl file      
  
    -L  length    minimum length of evidence overlaps
    -E  erate     maxerror rate of evidence overlaps
  
    -C  coverage  maximum coverage of evidence reads to emit
    -M  length    minimum length of a corrected read
  
  ERROR: no gkpStore input (-G) supplied.
  ERROR: no ovlStore input (-O) supplied.
