# Supplementary material for: Canu: scalable and accurate long-read assembly via adaptive k-mer weighting and repeat separation
Source: Genome Res. 2017 May;27(5):722–36. doi: 10.1101/gr.215087.116 (PMC5411767; doi:10.1101/gr.215087.116)
Supplement: Supplemental Material [file supp_gr.215087.116_Supplemental_Code.tar.gz › canu-1.3/documentation/source/commands/mhapConvert.rst]

mhapConvert
~~~~~~

::

  usage: mhapConvert [options] file.mhap[.gz]
  
    Converts mhap native output to ovb
  
    -o out.ovb     output file
  
    -h id num      base id and number of hash table reads
                     (mhap output IDs 1 through 'num')
    -q id          base id of query reads
                     (mhap output IDs 'num+1' and higher)
  ERROR:  no overlap files supplied
