# Supplementary material for: Canu: scalable and accurate long-read assembly via adaptive k-mer weighting and repeat separation
Source: Genome Res. 2017 May;27(5):722–36. doi: 10.1101/gr.215087.116 (PMC5411767; doi:10.1101/gr.215087.116)
Supplement: Supplemental Material [file supp_gr.215087.116_Supplemental_Code.tar.gz › canu-1.3/documentation/source/commands/overlapConvert.rst]

overlapConvert
~~~~~~

::

  usage: overlapConvert [options] file.ovb[.gz]
  
    -G             gkpStore (needed for -coords, the default)
  
    -coords        output coordiantes on reads
    -hangs         output hangs on reads
    -raw           output raw hangs on reads
  ERROR:  -coords mode requires a gkpStore (-G)
  ERROR:  no overlap files supplied
