# Supplementary material for: Canu: scalable and accurate long-read assembly via adaptive k-mer weighting and repeat separation
Source: Genome Res. 2017 May;27(5):722–36. doi: 10.1101/gr.215087.116 (PMC5411767; doi:10.1101/gr.215087.116)
Supplement: Supplemental Material [file supp_gr.215087.116_Supplemental_Code.tar.gz › canu-1.3/documentation/source/commands/overlapImport.rst]

overlapImport
~~~~~~

::

  usage: overlapImport [options] ascii-ovl-file-input.[.gz]
  
  Required:
    -G name.gkpStore   path to valid gatekeeper store
  
  Output options:
    -o file.ovb        output file name
    -O name.ovlStore   output overlap store
  Format options:
    -legacy            'CA8 overlapStore -d' format
    -coords            'overlapConvert -coords' format (not implemented)
    -hangs             'overlapConvert -hangs' format (not implemented)
    -raw               'overlapConvert -raw' format
  
  Input file can be stdin ('-') or a gz/bz2/xz compressed file.
  
  ERROR: need to supply a gkpStore (-G).
  ERROR: need to supply a format type (-legacy, -coords, -hangs, -raw).
