# Supplementary material for: Canu: scalable and accurate long-read assembly via adaptive k-mer weighting and repeat separation
Source: Genome Res. 2017 May;27(5):722–36. doi: 10.1101/gr.215087.116 (PMC5411767; doi:10.1101/gr.215087.116)
Supplement: Supplemental Material [file supp_gr.215087.116_Supplemental_Code.tar.gz › canu-1.3/documentation/source/commands/prefixEditDistance-matchLimitGenerate.rst]

prefixEditDistance-matchLimitGenerate
~~~~~~

::

  usage: prefixEditDistance-matchLimitGenerate minEvalue [maxEvalue [step]]
    computes overlapper probabilities for minEvalue <= eValue <= maxEvalue'
      eValue 100 == 0.01 fraction error == 1% error
