# Supplementary material for: Canu: scalable and accurate long-read assembly via adaptive k-mer weighting and repeat separation
Source: Genome Res. 2017 May;27(5):722–36. doi: 10.1101/gr.215087.116 (PMC5411767; doi:10.1101/gr.215087.116)
Supplement: Supplemental Material [file supp_gr.215087.116_Supplemental_Code.tar.gz › canu-1.3/documentation/source/commands/tgStoreCoverageStat.rst]

tgStoreCoverageStat
~~~~~~

::

  usage: tgStoreCoverageStat -G gkpStore -T tigStore version -o output-prefix [-s genomeSize] ...
  
    -G <G>     Mandatory, path G to a gkpStore directory.
    -T <T> <v> Mandatory, path T to a tigStore, and version V.
    -o <name>  Mandatory, prefix for output files.
    -s <S>     Optional, assume genome size S.
  
    -n         Do not update the tigStore (default = do update).
    -u         Do not estimate based on N50 (default = use N50).
  
    -L         Be leniant; don't require reads start at position zero.
  
  No gatekeeper store (-G option) supplied.
  No input tigStore (-T option) supplied.
  No output prefix (-o option) supplied.
