# Supplementary material for: Canu: scalable and accurate long-read assembly via adaptive k-mer weighting and repeat separation
Source: Genome Res. 2017 May;27(5):722–36. doi: 10.1101/gr.215087.116 (PMC5411767; doi:10.1101/gr.215087.116)
Supplement: Supplemental Material [file supp_gr.215087.116_Supplemental_Code.tar.gz › canu-1.3/documentation/source/commands/trimReads.rst]

trimReads
~~~~~~

::

  usage: trimReads -G gkpStore -O ovlStore -Co output.clearFile -o outputPrefix
  
    -G gkpStore    path to read store
    -O ovlStore    path to overlap store
  
    -o name        output prefix, for logging
  
    -t bgn-end     limit processing to only reads from bgn to end (inclusive)
  
    -Ci clearFile  path to input clear ranges (NOT SUPPORTED)
    -Co clearFile  path to ouput clear ranges
  
    -e erate       ignore overlaps with more than 'erate' percent error
  
    -ol l          the minimum evidence overlap length
    -oc c          the minimum evidence overlap coverage
                     evidence overlaps must overlap by 'l' bases to be joined, and
                     must be at least 'c' deep to be retained
  
    -minlength l   reads trimmed below this many bases are deleted
  
