# Supplementary material for: Canu: scalable and accurate long-read assembly via adaptive k-mer weighting and repeat separation
Source: Genome Res. 2017 May;27(5):722–36. doi: 10.1101/gr.215087.116 (PMC5411767; doi:10.1101/gr.215087.116)
Supplement: Supplemental Material [file supp_gr.215087.116_Supplemental_Code.tar.gz › canu-1.3/documentation/source/commands/updateDocs.sh]

for file in `ls *.rst`; do
  cmd=`echo $file |sed s/.rst//g`
  export PATH=$PATH:../../../Darwin-amd64/bin
  OUTPUT=`$cmd 2>&1 |awk '{print "  "$0}'`
  echo "$cmd"     > $file
  echo "~~~~~~"  >> $file
  echo ""        >> $file
  echo "::"      >> $file
  echo ""        >> $file
  echo "$OUTPUT" >> $file
done
