# Supplementary material for: Canu: scalable and accurate long-read assembly via adaptive k-mer weighting and repeat separation
Source: Genome Res. 2017 May;27(5):722–36. doi: 10.1101/gr.215087.116 (PMC5411767; doi:10.1101/gr.215087.116)
Supplement: Supplemental Material [file supp_gr.215087.116_Supplemental_Code.tar.gz › canu-1.3/documentation/source/pipeline.rst]

.. _pipeline:

Canu Pipeline
=============

The canu pipeline is big and complicated and we haven't written it up yet.  Sorry.


The basic flow is:

- Gatekeeper
- Meryl
- Overlapper

  + Read Correction
  + Read Trimming

    * Trimming
    * Splitting

  + Unitig Construction

    * Overlap Error Adjustment
    * Overlap Filtering (NOT IMPLEMENTED)
    * Unitig
    * Consensus
    * Labeling
    * Output

Details:

Meryl - counts kmers, generates a histogram txt file, and a histogram plot png
