# Supplementary material for: Canu: scalable and accurate long-read assembly via adaptive k-mer weighting and repeat separation
Source: Genome Res. 2017 May;27(5):722–36. doi: 10.1101/gr.215087.116 (PMC5411767; doi:10.1101/gr.215087.116)
Supplement: Supplemental Material [file supp_gr.215087.116_Supplemental_Code.tar.gz › canu-1.3/kmer/libkmer/existDB.mk]

#CXXFLAGS := -fopenmp -D_GLIBCXX_PARALLEL -O3 -fPIC -m64 -pipe -Wno-write-strings
#LDFLAGS  := -fopenmp -lm

TARGET       := existDB
SOURCES      := driver-existDB.C

SRC_INCDIRS := ../libutil ../libbio ../libseq ../libkmer ../libmeryl

TGT_LDFLAGS := -L${TARGET_DIR}
TGT_LDLIBS  := -lkmer -lmeryl -lseq -lbio -lutil
TGT_PREREQS := libkmer.a libmeryl.a libseq.a libbio.a libutil.a

SUBMAKEFILES := 
