# Supplementary material for: Canu: scalable and accurate long-read assembly via adaptive k-mer weighting and repeat separation
Source: Genome Res. 2017 May;27(5):722–36. doi: 10.1101/gr.215087.116 (PMC5411767; doi:10.1101/gr.215087.116)
Supplement: Supplemental Material [file supp_gr.215087.116_Supplemental_Code.tar.gz › canu-1.3/kmer/libutil/endianess.H]

/******************************************************************************
 *
 *  This file is part of canu, a software program that assembles whole-genome
 *  sequencing reads into contigs.
 *
 *  This software is based on:
 *    'Celera Assembler' (http://wgs-assembler.sourceforge.net)
 *    the 'kmer package' (http://kmer.sourceforge.net)
 *  both originally distributed by Applera Corporation under the GNU General
 *  Public License, version 2.
 *
 *  Canu branched from Celera Assembler at its revision 4587.
 *  Canu branched from the kmer project at its revision 1994.
 *
 *  Modifications by:
 *
 *    Brian P. Walenz from 2005-NOV-27 to 2014-APR-11
 *      are Copyright 2005-2007,2014 J. Craig Venter Institute, and
 *      are subject to the GNU General Public License version 2
 *
 *  File 'README.licenses' in the root directory of this distribution contains
 *  full conditions and disclaimers for each license.
 */

#ifndef ENDIANESS_H
#define ENDIANESS_H

#include <stdio.h>
#include <stdlib.h>

#include "util.h"

//  We need to test how to swap off_t and size_t

//  See also test/endianess.c

//  If we wanted to convert to network order for everything, rather
//  than convert only when needed, this would be useful.
//
#if 0
bool
checkEndianessSwapNeeded(void) {

  union u64 {
    uint64          u;
    unsigned char   c[8];
  };
  union u32 {
    uint32          u;
    unsigned char   c[4];
  };
  union u16 {
    uint16          u;
    unsigned char   c[2];
  };

  u64 u64t.u = uint64NUMBER(0x0123456789abcdef);

  return(u64t.c[0] != 0x0f)
}
#endif


inline
uint64
uint64Swap(uint64 x) {
  x = ((x >>  8) & uint64NUMBER(0x00ff00ff00ff00ff)) | ((x <<  8) & uint64NUMBER(0xff00ff00ff00ff00));
  x = ((x >> 16) & uint64NUMBER(0x0000ffff0000ffff)) | ((x << 16) & uint64NUMBER(0xffff0000ffff0000));
  x = ((x >> 32) & uint64NUMBER(0x00000000ffffffff)) | ((x << 32) & uint64NUMBER(0xffffffff00000000));
  return(x);
}

inline
uint32
uint32Swap(uint32 x) {
  x = ((x >>  8) & uint32NUMBER(0x00ff00ff)) | ((x <<  8) & uint32NUMBER(0xff00ff00));
  x = ((x >> 16) & uint32NUMBER(0x0000ffff)) | ((x << 16) & uint32NUMBER(0xffff0000));
  return(x);
}

inline
uint16
uint16Swap(uint16 x) {
  x = ((x >>  8) & 0x00ff) | ((x <<  8) & 0xff00);
  return(x);
}

#endif  //  ENDIANESS_H
