# Supplementary material for: Canu: scalable and accurate long-read assembly via adaptive k-mer weighting and repeat separation
Source: Genome Res. 2017 May;27(5):722–36. doi: 10.1101/gr.215087.116 (PMC5411767; doi:10.1101/gr.215087.116)
Supplement: Supplemental Material [file supp_gr.215087.116_Supplemental_Code.tar.gz › canu-1.3/kmer/libutil/logMsg.H]

/******************************************************************************
 *
 *  This file is part of canu, a software program that assembles whole-genome
 *  sequencing reads into contigs.
 *
 *  This software is based on:
 *    'Celera Assembler' (http://wgs-assembler.sourceforge.net)
 *    the 'kmer package' (http://kmer.sourceforge.net)
 *  both originally distributed by Applera Corporation under the GNU General
 *  Public License, version 2.
 *
 *  Canu branched from Celera Assembler at its revision 4587.
 *  Canu branched from the kmer project at its revision 1994.
 *
 *  Modifications by:
 *
 *    Brian P. Walenz from 2004-JUN-10 to 2004-OCT-10
 *      are Copyright 2004 Brian P. Walenz, and
 *      are subject to the GNU General Public License version 2
 *
 *    Brian P. Walenz from 2005-MAR-05 to 2014-APR-11
 *      are Copyright 2005-2007,2012-2014 J. Craig Venter Institute, and
 *      are subject to the GNU General Public License version 2
 *
 *  File 'README.licenses' in the root directory of this distribution contains
 *  full conditions and disclaimers for each license.
 */

#ifndef LOGMSG_H
#define LOGMSG_H

#include <stdio.h>
#include <stdlib.h>
#include <sys/types.h>
#include <sys/uio.h>
#include <unistd.h>
#include <string.h>
#include <stdarg.h>
#include <errno.h>

#include "util.h"

class logMsg {
public:
  logMsg(bool toScreen=false, uint32 r=8192) {
    _logLen       = 0;
    _logMax       = r;
    _log          = new char [_logMax];
    _resize       = r;
    _toScreenToo  = toScreen;
  };


  ~logMsg() {
    delete [] _log;
  };


  void     setResize(uint32 r) {
    _resize = r;
  };


  //  Ensure that the string has at least 'moreSpace' available.
  //
  void     resize(uint32 moreSpace) {
    if (_logLen + moreSpace < _logMax)
      return;

    _logMax += _logMax + moreSpace + 1;
    char *ll = new char [_logMax];
    memcpy(ll, _log, sizeof(char) * _logLen);
    delete [] _log;
    _log = ll;
  };


  //  Add a message to the log, assume the message is less than 8192 bytes.  Would be nice to parse
  //  the fmt string (and any args) but that's a lot of work (and already done if you have
  //  vsnprintf.
  //
  //  It warns if you overwrote memory.
  //
  void     add(char const *fmt, ...) {
    va_list   ap;

    resize(_resize);

    if (_toScreenToo) {
      va_start(ap, fmt);
      vfprintf(stderr, fmt, ap);
      va_end(ap);
    }

    //  Reinit the ap, since it seems to get 'used up' if _toScreenToo is set.

    va_start(ap, fmt);
    _logLen += vsprintf(_log + _logLen, fmt, ap);
    va_end(ap);

    if (_logLen > _logMax)
      fprintf(stderr,
              "logMsg::add()-- HEY!  I wrote "uint32FMT" bytes beyond the end of the buffer!\n"
              "logMsg::add()-- This program will probably crash soon....\n\n%s\n\n",
              _logLen - _logMax, _log);
  };


  //  Dump the message to a file, taking care of errors.
  //
  void     write(int file, char const *name=0L) {
    errno = 0;
    ::write(file, _log, sizeof(char) * _logLen);
    if (errno) {
      fprintf(stderr, "logMsg::write()-- Couldn't write to the log message file '%s': %s\n",
              name ? name : "(unknown)",
              strerror(errno));
      exit(1);
    }
  };

  void     fwrite(FILE *file, char const *name=0L) {
    errno = 0;
    ::fwrite(_log, sizeof(char), _logLen, file);
    if (errno) {
      fprintf(stderr, "logMsg::fwrite()-- Couldn't write to the log message file '%s': %s\n",
              name ? name : "(unknown)",
              strerror(errno));
      exit(1);
    }
  };


private:
  uint32   _logLen;
  uint32   _logMax;
  char    *_log;
  uint32   _resize;
  bool     _toScreenToo;
};


#endif //  LOGMSG_H
