# Supplementary material for: Canu: scalable and accurate long-read assembly via adaptive k-mer weighting and repeat separation
Source: Genome Res. 2017 May;27(5):722–36. doi: 10.1101/gr.215087.116 (PMC5411767; doi:10.1101/gr.215087.116)
Supplement: Supplemental Material [file supp_gr.215087.116_Supplemental_Code.tar.gz › canu-1.3/kmer/libutil/mt19937ar/mt19937ar.out]

1000 outputs of genrand_int32()
1067595299  955945823  477289528 4107218783 4228976476 
3344332714 3355579695  227628506  810200273 2591290167 
2560260675 3242736208  646746669 1479517882 4245472273 
1143372638 3863670494 3221021970 1773610557 1138697238 
1421897700 1269916527 2859934041 1764463362 3874892047 
3965319921   72549643 2383988930 2600218693 3237492380 
2792901476  725331109  605841842  271258942  715137098 
3297999536 1322965544 4229579109 1395091102 3735697720 
2101727825 3730287744 2950434330 1661921839 2895579582 
2370511479 1004092106 2247096681 2111242379 3237345263 
4082424759  219785033 2454039889 3709582971  835606218 
2411949883 2735205030  756421180 2175209704 1873865952 
2762534237 4161807854 3351099340  181129879 3269891896 
 776029799 2218161979 3001745796 1866825872 2133627728 
  34862734 1191934573 3102311354 2916517763 1012402762 
2184831317 4257399449 2899497138 3818095062 3030756734 
1282161629  420003642 2326421477 2741455717 1278020671 
3744179621  271777016 2626330018 2560563991 3055977700 
4233527566 1228397661 3595579322 1077915006 2395931898 
1851927286 3013683506 1999971931 3006888962 1049781534 
1488758959 3491776230  104418065 2448267297 3075614115 
3872332600  891912190 3936547759 2269180963 2633455084 
1047636807 2604612377 2709305729 1952216715  207593580 
2849898034  670771757 2210471108  467711165  263046873 
3569667915 1042291111 3863517079 1464270005 2758321352 
3790799816 2301278724 3106281430    7974801 2792461636 
 555991332  621766759 1322453093  853629228  686962251 
1455120532  957753161 1802033300 1021534190 3486047311 
1902128914 3701138056 4176424663 1795608698  560858864 
3737752754 3141170998 1553553385 3367807274  711546358 
2475125503  262969859  251416325 2980076994 1806565895 
 969527843 3529327173 2736343040 2987196734 1649016367 
2206175811 3048174801 3662503553 3138851612 2660143804 
1663017612 1816683231  411916003 3887461314 2347044079 
1015311755 1203592432 2170947766 2569420716  813872093 
1105387678 1431142475  220570551 4243632715 4179591855 
2607469131 3090613241  282341803 1734241730 1391822177 
1001254810  827927915 1886687171 3935097347 2631788714 
3905163266  110554195 2447955646 3717202975 3304793075 
3739614479 3059127468  953919171 2590123714 1132511021 
3795593679 2788030429  982155079 3472349556  859942552 
2681007391 2299624053  647443547  233600422  608168955 
3689327453 1849778220 1608438222 3968158357 2692977776 
2851872572  246750393 3582818628 3329652309 4036366910 
1012970930  950780808 3959768744 2538550045  191422718 
2658142375 3276369011 2927737484 1234200027 1920815603 
3536074689 1535612501 2184142071 3276955054  428488088 
2378411984 4059769550 3913744741 2732139246   64369859 
3755670074  842839565 2819894466 2414718973 1010060670 
1839715346 2410311136  152774329 3485009480 4102101512 
2852724304  879944024 1785007662 2748284463 1354768064 
3267784736 2269127717 3001240761 3179796763  895723219 
 865924942 4291570937   89355264 1471026971 4114180745 
3201939751 2867476999 2460866060 3603874571 2238880432 
3308416168 2072246611 2755653839 3773737248 1709066580 
4282731467 2746170170 2832568330  433439009 3175778732 
  26248366 2551382801  183214346 3893339516 1928168445 
1337157619 3429096554 3275170900 1782047316 4264403756 
1876594403 4289659572 3223834894 1728705513 4068244734 
2867840287 1147798696  302879820 1730407747 1923824407 
1180597908 1569786639  198796327  560793173 2107345620 
2705990316 3448772106 3678374155  758635715  884524671 
 486356516 1774865603 3881226226 2635213607 1181121587 
1508809820 3178988241 1594193633 1235154121  326117244 
2304031425  937054774 2687415945 3192389340 2003740439 
1823766188 2759543402   10067710 1533252662 4132494984 
  82378136  420615890 3467563163  541562091 3535949864 
2277319197 3330822853 3215654174 4113831979 4204996991 
2162248333 3255093522 2219088909 2978279037  255818579 
2859348628 3097280311 2569721123 1861951120 2907080079 
2719467166  998319094 2521935127 2404125338  259456032 
2086860995 1839848496 1893547357 2527997525 1489393124 
2860855349   76448234 2264934035  744914583 2586791259 
1385380501   66529922 1819103258 1899300332 2098173828 
1793831094  276463159  360132945 4178212058  595015228 
 177071838 2800080290 1573557746 1548998935  378454223 
1460534296 1116274283 3112385063 3709761796  827999348 
3580042847 1913901014  614021289 4278528023 1905177404 
  45407939 3298183234 1184848810 3644926330 3923635459 
1627046213 3677876759  969772772 1160524753 1522441192 
 452369933 1527502551  832490847 1003299676 1071381111 
2891255476  973747308 4086897108 1847554542 3895651598 
2227820339 1621250941 2881344691 3583565821 3510404498 
 849362119  862871471  797858058 2867774932 2821282612 
3272403146 3997979905  209178708 1805135652    6783381 
2823361423  792580494 4263749770  776439581 3798193823 
2853444094 2729507474 1071873341 1329010206 1289336450 
3327680758 2011491779   80157208  922428856 1158943220 
1667230961 2461022820 2608845159  387516115 3345351910 
1495629111 4098154157 3156649613 3525698599 4134908037 
 446713264 2137537399 3617403512  813966752 1157943946 
3734692965 1680301658 3180398473 3509854711 2228114612 
1008102291  486805123  863791847 3189125290 1050308116 
3777341526 4291726501  844061465 1347461791 2826481581 
 745465012 2055805750 4260209475 2386693097 2980646741 
 447229436 2077782664 1232942813 4023002732 1399011509 
3140569849 2579909222 3794857471  900758066 2887199683 
1720257997 3367494931 2668921229  955539029 3818726432 
1105704962 3889207255 2277369307 2746484505 1761846513 
2413916784 2685127085 4240257943 1166726899 4215215715 
3082092067 3960461946 1663304043 2087473241 4162589986 
2507310778 1579665506  767234210  970676017  492207530 
1441679602 1314785090 3262202570 3417091742 1561989210 
3011406780 1146609202 3262321040 1374872171 1634688712 
1280458888 2230023982  419323804 3262899800   39783310 
1641619040 1700368658 2207946628 2571300939 2424079766 
 780290914 2715195096 3390957695  163151474 2309534542 
1860018424  555755123  280320104 1604831083 2713022383 
1728987441 3639955502  623065489 3828630947 4275479050 
3516347383 2343951195 2430677756  635534992 3868699749 
 808442435 3070644069 4282166003 2093181383 2023555632 
1568662086 3422372620 4134522350 3016979543 3259320234 
2888030729 3185253876 4258779643 1267304371 1022517473 
 815943045  929020012 2995251018 3371283296 3608029049 
2018485115  122123397 2810669150 1411365618 1238391329 
1186786476 3155969091 2242941310 1765554882  279121160 
4279838515 1641578514 3796324015   13351065  103516986 
1609694427  551411743 2493771609 1316337047 3932650856 
4189700203  463397996 2937735066 1855616529 2626847990 
  55091862 3823351211  753448970 4045045500 1274127772 
1124182256   92039808 2126345552  425973257  386287896 
2589870191 1987762798 4084826973 2172456685 3366583455 
3602966653 2378803535 2901764433 3716929006 3710159000 
2653449155 3469742630 3096444476 3932564653 2595257433 
 318974657 3146202484  853571438  144400272 3768408841 
 782634401 2161109003  570039522 1886241521   14249488 
2230804228 1604941699 3928713335 3921942509 2155806892 
 134366254  430507376 1924011722  276713377  196481886 
3614810992 1610021185 1785757066  851346168 3761148643 
2918835642 3364422385 3012284466 3735958851 2643153892 
3778608231 1164289832  205853021 2876112231 3503398282 
3078397001 3472037921 1748894853 2740861475  316056182 
1660426908  168885906  956005527 3984354789  566521563 
1001109523 1216710575 2952284757 3834433081 3842608301 
2467352408 3974441264 3256601745 1409353924 1329904859 
2307560293 3125217879 3622920184 3832785684 3882365951 
2308537115 2659155028 1450441945 3532257603 3186324194 
1225603425 1124246549  175808705 3009142319 2796710159 
3651990107  160762750 1902254979 1698648476 1134980669 
 497144426 3302689335 4057485630 3603530763 4087252587 
 427812652  286876201  823134128 1627554964 3745564327 
2589226092 4202024494   62878473 3275585894 3987124064 
2791777159 1916869511 2585861905 1375038919 1403421920 
  60249114 3811870450 3021498009 2612993202  528933105 
2757361321 3341402964 2621861700  273128190 4015252178 
3094781002 1621621288 2337611177 1796718448 1258965619 
4241913140 2138560392 3022190223 4174180924  450094611 
3274724580  617150026 2704660665 1469700689 1341616587 
 356715071 1188789960 2278869135 1766569160 2795896635 
  57824704 2893496380 1235723989 1630694347 3927960522 
 428891364 1814070806 2287999787 4125941184 3968103889 
3548724050 1025597707 1404281500 2002212197   92429143 
2313943944 2403086080 3006180634 3561981764 1671860914 
1768520622 1803542985  844848113 3006139921 1410888995 
1157749833 2125704913 1789979528 1799263423  741157179 
2405862309  767040434 2655241390 3663420179 2172009096 
2511931187 1680542666  231857466 1154981000  157168255 
1454112128 3505872099 1929775046 2309422350 2143329496 
2960716902  407610648 2938108129 2581749599  538837155 
2342628867  430543915  740188568 1937713272 3315215132 
2085587024 4030765687  766054429 3517641839  689721775 
1294158986 1753287754 4202601348 1974852792   33459103 
3568087535 3144677435 1686130825 4134943013 3005738435 
3599293386  426570142  754104406 3660892564 1964545167 
 829466833  821587464 1746693036 1006492428 1595312919 
1256599985 1024482560 1897312280 2902903201  691790057 
1037515867 3176831208 1968401055 2173506824 1089055278 
1748401123 2941380082  968412354 1818753861 2973200866 
3875951774 1119354008 3988604139 1647155589 2232450826 
3486058011 3655784043 3759258462  847163678 1082052057 
 989516446 2871541755 3196311070 3929963078  658187585 
3664944641 2175149170 2203709147 2756014689 2456473919 
3890267390 1293787864 2830347984 3059280931 4158802520 
1561677400 2586570938  783570352 1355506163   31495586 
3789437343 3340549429 2092501630  896419368  671715824 
3530450081 3603554138 1055991716 3442308219 1499434728 
3130288473 3639507000   17769680 2259741420  487032199 
4227143402 3693771256 1880482820 3924810796  381462353 
4017855991 2452034943 2736680833 2209866385 2128986379 
 437874044  595759426  641721026 1636065708 3899136933 
 629879088 3591174506  351984326 2638783544 2348444281 
2341604660 2123933692  143443325 1525942256  364660499 
 599149312  939093251 1523003209  106601097  376589484 
1346282236 1297387043  764598052 3741218111  933457002 
1886424424 3219631016  525405256 3014235619  323149677 
2038881721 4100129043 2851715101 2984028078 1888574695 
2014194741 3515193880 4180573530 3461824363 2641995497 
3179230245 2902294983 2217320456 4040852155 1784656905 
3311906931   87498458 2752971818 2635474297 2831215366 
3682231106 2920043893 3772929704 2816374944  309949752 
2383758854  154870719  385111597 1191604312 1840700563 
 872191186 2925548701 1310412747 2102066999 1504727249 
3574298750 1191230036 3330575266 3180292097 3539347721 
 681369118 3305125752 3648233597  950049240 4173257693 
1760124957  512151405  681175196  580563018 1169662867 
4015033554 2687781101  699691603 2673494188 1137221356 
 123599888  472658308 1053598179 1012713758 3481064843 
3759461013 3981457956 3830587662 1877191791 3650996736 
 988064871 3515461600 4089077232 2225147448 1249609188 
2643151863 3896204135 2416995901 1397735321 3460025646 

1000 outputs of genrand_real2()
0.76275443 0.99000644 0.98670464 0.10143112 0.27933125 
0.69867227 0.94218740 0.03427201 0.78842173 0.28180608 
0.92179002 0.20785655 0.54534773 0.69644020 0.38107718 
0.23978165 0.65286910 0.07514568 0.22765211 0.94872929 
0.74557914 0.62664415 0.54708246 0.90959343 0.42043116 
0.86334511 0.19189126 0.14718544 0.70259889 0.63426346 
0.77408121 0.04531601 0.04605807 0.88595519 0.69398270 
0.05377184 0.61711170 0.05565708 0.10133577 0.41500776 
0.91810699 0.22320679 0.23353705 0.92871862 0.98897234 
0.19786706 0.80558809 0.06961067 0.55840445 0.90479405 
0.63288060 0.95009721 0.54948447 0.20645042 0.45000959 
0.87050869 0.70806991 0.19406895 0.79286390 0.49332866 
0.78483914 0.75145146 0.12341941 0.42030252 0.16728160 
0.59906494 0.37575460 0.97815160 0.39815952 0.43595080 
0.04952478 0.33917805 0.76509902 0.61034321 0.90654701 
0.92915732 0.85365931 0.18812377 0.65913428 0.28814566 
0.59476081 0.27835931 0.60722542 0.68310435 0.69387186 
0.03699800 0.65897714 0.17527003 0.02889304 0.86777366 
0.12352068 0.91439461 0.32022990 0.44445731 0.34903686 
0.74639273 0.65918367 0.92492794 0.31872642 0.77749724 
0.85413832 0.76385624 0.32744211 0.91326300 0.27458185 
0.22190155 0.19865383 0.31227402 0.85321225 0.84243342 
0.78544200 0.71854080 0.92503892 0.82703064 0.88306297 
0.47284073 0.70059042 0.48003761 0.38671694 0.60465770 
0.41747204 0.47163243 0.72750808 0.65830223 0.10955369 
0.64215401 0.23456345 0.95944940 0.72822249 0.40888451 
0.69980355 0.26677428 0.57333635 0.39791582 0.85377858 
0.76962816 0.72004885 0.90903087 0.51376506 0.37732665 
0.12691640 0.71249738 0.81217908 0.37037313 0.32772374 
0.14238259 0.05614811 0.74363008 0.39773267 0.94859135 
0.31452454 0.11730313 0.62962618 0.33334237 0.45547255 
0.10089665 0.56550662 0.60539371 0.16027624 0.13245301 
0.60959939 0.04671662 0.99356286 0.57660859 0.40269560 
0.45274629 0.06699735 0.85064246 0.87742744 0.54508392 
0.87242982 0.29321385 0.67660627 0.68230715 0.79052073 
0.48592054 0.25186266 0.93769755 0.28565487 0.47219067 
0.99054882 0.13155240 0.47110470 0.98556600 0.84397623 
0.12875246 0.90953202 0.49129015 0.23792727 0.79481194 
0.44337770 0.96564297 0.67749118 0.55684872 0.27286897 
0.79538393 0.61965356 0.22487929 0.02226018 0.49248200 
0.42247006 0.91797788 0.99250134 0.23449967 0.52531508 
0.10246337 0.78685622 0.34310922 0.89892996 0.40454552 
0.68608407 0.30752487 0.83601319 0.54956031 0.63777550 
0.82199797 0.24890696 0.48801123 0.48661910 0.51223987 
0.32969635 0.31075073 0.21393155 0.73453207 0.15565705 
0.58584522 0.28976728 0.97621478 0.61498701 0.23891470 
0.28518540 0.46809591 0.18371914 0.37597910 0.13492176 
0.66849449 0.82811466 0.56240330 0.37548956 0.27562998 
0.27521910 0.74096121 0.77176757 0.13748143 0.99747138 
0.92504502 0.09175241 0.21389176 0.21766512 0.31183245 
0.23271221 0.21207367 0.57903312 0.77523344 0.13242613 
0.31037988 0.01204835 0.71652949 0.84487594 0.14982178 
0.57423142 0.45677888 0.48420169 0.53465428 0.52667473 
0.46880526 0.49849733 0.05670710 0.79022476 0.03872047 
0.21697212 0.20443086 0.28949326 0.81678186 0.87629474 
0.92297064 0.27373097 0.84625273 0.51505586 0.00582792 
0.33295971 0.91848412 0.92537226 0.91760033 0.07541125 
0.71745848 0.61158698 0.00941650 0.03135554 0.71527471 
0.24821915 0.63636652 0.86159918 0.26450229 0.60160194 
0.35557725 0.24477500 0.07186456 0.51757096 0.62120362 
0.97981062 0.69954667 0.21065616 0.13382753 0.27693186 
0.59644095 0.71500764 0.04110751 0.95730081 0.91600724 
0.47704678 0.26183479 0.34706971 0.07545431 0.29398385 
0.93236070 0.60486023 0.48015011 0.08870451 0.45548581 
0.91872718 0.38142712 0.10668643 0.01397541 0.04520355 
0.93822273 0.18011940 0.57577277 0.91427606 0.30911399 
0.95853475 0.23611214 0.69619891 0.69601980 0.76765372 
0.58515930 0.49479057 0.11288752 0.97187699 0.32095365 
0.57563608 0.40760618 0.78703383 0.43261152 0.90877651 
0.84686346 0.10599030 0.72872803 0.19315490 0.66152912 
0.10210518 0.06257876 0.47950688 0.47062066 0.72701157 
0.48915116 0.66110261 0.60170685 0.24516994 0.12726050 
0.03451185 0.90864994 0.83494878 0.94800035 0.91035206 
0.14480751 0.88458997 0.53498312 0.15963215 0.55378627 
0.35171349 0.28719791 0.09097957 0.00667896 0.32309622 
0.87561479 0.42534520 0.91748977 0.73908457 0.41793223 
0.99279792 0.87908370 0.28458072 0.59132853 0.98672190 
0.28547393 0.09452165 0.89910674 0.53681109 0.37931425 
0.62683489 0.56609740 0.24801549 0.52948179 0.98328855 
0.66403523 0.55523786 0.75886666 0.84784685 0.86829981 
0.71448906 0.84670080 0.43922919 0.20771016 0.64157936 
0.25664246 0.73055695 0.86395782 0.65852932 0.99061803 
0.40280575 0.39146298 0.07291005 0.97200603 0.20555729 
0.59616495 0.08138254 0.45796388 0.33681125 0.33989127 
0.18717090 0.53545811 0.60550838 0.86520709 0.34290701 
0.72743276 0.73023855 0.34195926 0.65019733 0.02765254 
0.72575740 0.32709576 0.03420866 0.26061893 0.56997511 
0.28439072 0.84422744 0.77637570 0.55982168 0.06720327 
0.58449067 0.71657369 0.15819609 0.58042821 0.07947911 
0.40193792 0.11376012 0.88762938 0.67532159 0.71223735 
0.27829114 0.04806073 0.21144026 0.58830274 0.04140071 
0.43215628 0.12952729 0.94668759 0.87391019 0.98382450 
0.27750768 0.90849647 0.90962737 0.59269720 0.96102026 
0.49544979 0.32007095 0.62585546 0.03119821 0.85953001 
0.22017528 0.05834068 0.80731217 0.53799961 0.74166948 
0.77426600 0.43938444 0.54862081 0.58575513 0.15886492 
0.73214332 0.11649057 0.77463977 0.85788827 0.17061997 
0.66838056 0.96076133 0.07949296 0.68521946 0.89986254 
0.05667410 0.12741385 0.83470977 0.63969104 0.46612929 
0.10200126 0.01194925 0.10476340 0.90285217 0.31221221 
0.32980614 0.46041971 0.52024973 0.05425470 0.28330912 
0.60426543 0.00598243 0.97244013 0.21135841 0.78561597 
0.78428734 0.63422849 0.32909934 0.44771136 0.27380750 
0.14966697 0.18156268 0.65686758 0.28726350 0.97074787 
0.63676171 0.96649494 0.24526295 0.08297372 0.54257548 
0.03166785 0.33735355 0.15946671 0.02102971 0.46228045 
0.11892296 0.33408336 0.29875681 0.29847692 0.73767569 
0.02080745 0.62980060 0.08082293 0.22993106 0.25031439 
0.87787525 0.45150053 0.13673441 0.63407612 0.97907688 
0.52241942 0.50580158 0.06273902 0.05270283 0.77031811 
0.05113352 0.24393329 0.75036441 0.37436336 0.22877652 
0.59975358 0.85707591 0.88691457 0.85547165 0.36641027 
0.58720133 0.45462835 0.09243817 0.32981586 0.07820411 
0.25421519 0.36004706 0.60092307 0.46192412 0.36758683 
0.98424170 0.08019934 0.68594024 0.45826386 0.29962317 
0.79365413 0.89231296 0.49478547 0.87645944 0.23590734 
0.28106737 0.75026285 0.08136314 0.79582424 0.76010628 
0.82792971 0.27947652 0.72482861 0.82191216 0.46171689 
0.79189752 0.96043686 0.51609668 0.88995725 0.28998963 
0.55191845 0.03934737 0.83033700 0.49553013 0.98009549 
0.19017594 0.98347750 0.33452066 0.87144372 0.72106301 
0.71272114 0.71465963 0.88361677 0.85571283 0.73782329 
0.20920458 0.34855153 0.46766817 0.02780062 0.74898344 
0.03680650 0.44866557 0.77426312 0.91025891 0.25195236 
0.87319953 0.63265037 0.25552148 0.27422476 0.95217406 
0.39281839 0.66441573 0.09158900 0.94515992 0.07800798 
0.02507888 0.39901462 0.17382573 0.12141278 0.85502334 
0.19902911 0.02160210 0.44460522 0.14688742 0.68020336 
0.71323733 0.60922473 0.95400380 0.99611159 0.90897777 
0.41073520 0.66206647 0.32064685 0.62805003 0.50677209 
0.52690101 0.87473387 0.73918362 0.39826974 0.43683919 
0.80459118 0.32422684 0.01958019 0.95319576 0.98326137 
0.83931735 0.69060863 0.33671416 0.68062550 0.65152380 
0.33392969 0.03451730 0.95227244 0.68200635 0.85074171 
0.64721009 0.51234433 0.73402047 0.00969637 0.93835057 
0.80803854 0.31485260 0.20089527 0.01323282 0.59933780 
0.31584602 0.20209563 0.33754800 0.68604181 0.24443049 
0.19952227 0.78162632 0.10336988 0.11360736 0.23536740 
0.23262256 0.67803776 0.48749791 0.74658435 0.92156640 
0.56706407 0.36683221 0.99157136 0.23421374 0.45183767 
0.91609720 0.85573315 0.37706276 0.77042618 0.30891908 
0.40709595 0.06944866 0.61342849 0.88817388 0.58734506 
0.98711323 0.14744128 0.63242656 0.87704136 0.68347125 
0.84446569 0.43265239 0.25146321 0.04130111 0.34259839 
0.92697368 0.40878778 0.56990338 0.76204273 0.19820348 
0.66314909 0.02482844 0.06669207 0.50205581 0.26084093 
0.65139159 0.41650223 0.09733904 0.56344203 0.62651696 
0.67332139 0.58037374 0.47258086 0.21010758 0.05713135 
0.89390629 0.10781246 0.32037450 0.07628388 0.34227964 
0.42190597 0.58201860 0.77363549 0.49595133 0.86031236 
0.83906769 0.81098161 0.26694195 0.14215941 0.88210306 
0.53634237 0.12090720 0.82480459 0.75930318 0.31847147 
0.92768077 0.01037616 0.56201727 0.88107122 0.35925856 
0.85860762 0.61109408 0.70408301 0.58434977 0.92192494 
0.62667915 0.75988365 0.06858761 0.36156496 0.58057195 
0.13636150 0.57719713 0.59340255 0.63530602 0.22976282 
0.71915530 0.41162531 0.63979565 0.09931342 0.79344045 
0.10893790 0.84450224 0.23122236 0.99485593 0.73637397 
0.17276368 0.13357764 0.74965804 0.64991737 0.61990341 
0.41523170 0.05878239 0.05687301 0.05497131 0.42868366 
0.42571090 0.25810502 0.89642955 0.30439758 0.39310223 
0.11357431 0.04288255 0.23397550 0.11200634 0.85621396 
0.89733974 0.37508865 0.42077265 0.68597384 0.72781399 
0.19296476 0.61699087 0.31667128 0.67756410 0.00177323 
0.05725176 0.79474693 0.18885238 0.06724856 0.68193156 
0.42202167 0.22082041 0.28554673 0.64995708 0.87851940 
0.29124547 0.61009521 0.87374537 0.05743712 0.69902994 
0.81925115 0.45653873 0.37236821 0.31118709 0.52734307 
0.39672836 0.38185294 0.30163915 0.17374510 0.04913278 
0.90404879 0.25742801 0.58266467 0.97663209 0.79823377 
0.36437958 0.15206043 0.26529938 0.22690047 0.05839021 
0.84721160 0.18622435 0.37809403 0.55706977 0.49828704 
0.47659049 0.24289680 0.88477595 0.07807463 0.56245739 
0.73490635 0.21099431 0.13164942 0.75840044 0.66877037 
0.28988183 0.44046090 0.24967434 0.80048356 0.26029740 
0.30416821 0.64151867 0.52067892 0.12880774 0.85465381 
0.02690525 0.19149288 0.49630295 0.79682619 0.43566145 
0.00288078 0.81484193 0.03763639 0.68529083 0.01339574 
0.38405386 0.30537067 0.22994703 0.44000045 0.27217985 
0.53831243 0.02870435 0.86282045 0.61831306 0.09164956 
0.25609707 0.07445781 0.72185784 0.90058883 0.30070608 
0.94476583 0.56822213 0.21933909 0.96772793 0.80063440 
0.26307906 0.31183306 0.16501252 0.55436179 0.68562285 
0.23829083 0.86511559 0.57868991 0.81888344 0.20126869 
0.93172350 0.66028129 0.21786948 0.78515828 0.10262106 
0.35390326 0.79303876 0.63427924 0.90479631 0.31024934 
0.60635447 0.56198079 0.63573813 0.91854197 0.99701497 
0.83085849 0.31692291 0.01925964 0.97446405 0.98751283 
0.60944293 0.13751018 0.69519957 0.68956636 0.56969015 
0.46440193 0.88341765 0.36754434 0.89223647 0.39786427 
0.85055280 0.12749961 0.79452122 0.89449784 0.14567830 
0.45716830 0.74822309 0.28200437 0.42546044 0.17464886 
0.68308746 0.65496587 0.52935411 0.12736159 0.61523955 
0.81590528 0.63107864 0.39786553 0.20102294 0.53292914 
0.75485590 0.59847044 0.32861691 0.12125866 0.58917183 
0.07638293 0.86845380 0.29192617 0.03989733 0.52180460 
0.32503407 0.64071852 0.69516575 0.74254998 0.54587026 
0.48713246 0.32920155 0.08719954 0.63497059 0.54328459 
0.64178757 0.45583809 0.70694291 0.85212760 0.86074305 
0.33163422 0.85739792 0.59908488 0.74566046 0.72157152 
0x67405e6c328fecdf 0x3c8b2c35482ec8c9 0x3250533bca1940c7 
0xf2d983e5b3262520 0xe5b759c591be1fda 0x8242a4458c0654ef 
0xb04d83e5cb5b6017 0xb6ad8ae702c9d964 0xbcf18ae96331a2da 
0x1cc1d152497d4674 0xc89cf1de59189442 0x398b33c171e4c16c 
0xe1ef8b20e9581f1f 0xbcf3922d01c3c4c3 0x3fb925af371e20d8 
0x3788696c8a091e68 0x98a8edcd8a199268 0x2b2bf18b86a1d357 
0x474017009e18d034 0x0f5914833849cde7 0x5f04574352379c0d 
0x8f5ca9b0d749b8d0 0x75b973eb6c039cde 0x69d4a24d0386aca4 
0xfe82fe22f8c3715d 0x007e2b70611c98e7 0xf45e29c72b9f1786 
0x7694fd07e82e529d 0x0d374894c5b55c9c 0xc8e6005052a38ac7 
0xdafb054cec6083d7 0x625a22c66cd3bf85 0xc0af2ff40f2b0074 
0xd6489630d188c4c3 0x7f034dbaf566f42b 0xfa47383d871e8dae 
0x1e9bc6524bbc99df 0xc97e66d2eef0793f 0x45760d27aade8dc5 
0xd9a5a1454582602e 0xb340cc9b522bb2b1 0xc449fec5c8359c3b 
0xdba9d20c2b809802 0xe414bdd2089cd4a9 0x714def09cabd0d3d 
0xf9755125bdca9539 0xa5d9bfb951aed29c 0x5c7e2d33c83ddf92 
0x8a59ea07850aa835 0x401f067db97b5427 0xefe4b17bb713b9c7 
0xee193cc8a0f16596 0x0c6b1f2a9ea778e5 0xbcacdc1567f07bef 
0x713ddb4b58672888 0xee8075374182b161 0x03ec2941a3da86d6 
0x675aebbee50e893c 0xd225931684eb5291 0xe477c127c0a105e7 
0xefcf3d05ef772a45 0xc4ef9941734f83b1 0x87e4942af85e11e8 
0xbf5fcadc377de765 0x079d9de562268b5f 0xea04faeba98f3e5c 
0xb930c6da6ddba5f7 0x478236b93821b9ba 0xa9cfc9be294b0ff7 
0x6079f977b05fb70e 0xe9e2dbe839ffb6e8 0xb3170798eddd9379 
0x0ef96e0ec793a92f 0x0524e13897de842d 0x465b56ac3b31cdda 
0x890bd07a90444c77 0xe234eff01af4dfd2 0xe84848232dbbfdd3 
0x3c4efcfca0456b81 0x670edacde7eeec34 0x2b36fde828c7b1ec 
0x9b6da65be00fdbd5 0xa3c761de25e1f4ba 0x7377fd171c85c139 
0x1b128eb2dad95dd2 0x3537b8e218bd4ec7 0xa0101eb1b3e29a86 
0x528f6b866eb20175 0x5473da9172d03fbd 0x9c77153ec299763c 
0x47ba00f901873acb 0x137df82e07c009b0 0x3c61915b065d0aa6 
0xe49e7299af8e6c5c 0x257f9436560d2208 0x78b7d974999c611a 
0x0d8adaad822c4965 0xa20c4d15c9573034 0x6f95460c6e9d822d 
0x2f853e287ea74d01 0xab53596fa5dc9c89 0x527171fc57868fc3 
0xab0a91e3a225f47f 0x5fe417b6624ce303 0x8ae42059c66c39dd 
0xb60de6ddff69c310 0xc83f24d03dbfe608 0xc5165efd988fd170 
0x12c3eb7ad4274929 0x1f8cee33476428d2 0x1ddea9364463c3ff 
0x1667501fcad4dedb 0x62c7365a9bb30ad9 0x8899b942b7573303 
0xc887f6d9377ee390 0x402af03474f37acc 0x9da72866ac0d1cc5 
0xa986abc55d6af4f4 0xe8a71cb1151dbf43 0x0ec056bba0bc3215 
0xda14a58e848fcf79 0x491f5bd20198aa9b 0xf42da0476fcd8832 
0x627c1873be8fb51e 0xa454d9b0317b861a 0x40fc96f80cd3bbc0 
0x9e2ff393daf483cb 0xfc758a65c59b083e 0xe859fd51d3a08556 
0x5efef07d19820724 0xe279ece74937813f 0x110eb92574a2084e 
0x3df42d82245bff2b 0x9ca473630575feb8 0x15c70084fb66d585 
0xbee7c870394194f7 0x9cc0a4f51f369867 0x6afbf2cb6ec861cf 
0xa5b91a04835cae3a 0x7ddc222f0834f7eb 0xa9dfb4a5b06e5b6b 
0xb5810c3cc04cd424 0xc868b4afb4e9dacc 0x42c02254bac2d4d8 
0xf0a9eece4466ef85 0x4871a4148a47ea38 0x12576ffdb6fdad9b 
0x0e9505d10fc16302 0x5631bf2c70323f0e 0x28b179d03e01feab 
0x9dc0dd12b00dac9b 0x8cf7134a0d2f5d0e 0xeb08c68420fa5985 
0x70c0a74d1d12661a 0xc66142602dd41863 0xb20965edb4a3adb9 
0x319530ddf3890df6 0x5b78a9a93cbc723c 0x4cb9b467b0b55068 
0x8542da469019ce95 0xc091429ae362663a 0x9ef9dc529dccab6e 
0x96da56d02c5e2eda 0xbd065629a65356b8 0x86ab31cf8072eca6 
0xc95dff79f3ee122c 0x9044db614b167618 0x2b53b3ada5a7095d 
0x039b2a4c565ecffa 0xebe357d7d10d5f2d 0x64b694ddcdffd60a 
0x2f1a1613ac6c9f3d 0xc79da221329d4ef9 0x2bdb226b6cd38813 
0xca9767b9d3a2b084 0x66f6512c1f7dc7fd 0x91a73f962a2f07e0 
0x885bbddc2ff3debf 0xbd67554077fd4c70 0x99013399c758bd15 
0x5cf5b0f828128900 0x210a832780dbd783 0x9e3a38661b53eda9 
0xaae6b882c58412c3 0x2082626df4ca895b 0x5cf5f76bb7b48682 
0x6c0cae2d715e434e 0xef16816391c305dc 0x87b979af394695e4 
0xcd2a272a1a805492 0x60f7e95280c303c4 0x321c98d44c5f4e05 
0xadf6dce5480a0aa2 0x72c9e5996c3339ad 0xbf1d29e6f0b41a0d 
0x274f3d2dd5f0c37e 0x914b57f6ef5243e9 0xed1817876768b412 
0x05b4432aa26c8866 0x87ca3f2c01af6814 0x03116c1030ac3ab8 
0xf5cacecb81781b7c 0x131f0c45877769e0 0x3eabeb0bd69e2872 
0x7b276bc3d7ecbd7f 0xccb9143a415b647d 0xe84d77e693e184c0 
0x780d77c885a12891 0xcbfefe34f9a928ce 0xd5c2487c43c47678 
0x2eb49b0cff9b2b0c 0xd31248757f950b80 0xac0f5e6b333b69f3 
0x3bc0db5d4cd64c13 0x6e7b83ef32960445 0xa503015d8f6deb6c 
0x5b8daa355e155964 0x2f734ee67c567191 0xedbf27328a640c45 
0xa7d67ea4920db6eb 0x581d6a00e15dd86f 0xc50a59f87c672f01 
0x6bbb37d607050b9c 0xbe1ed4bf962c3f9c 0xb9e18300cc6a0292 
0xbaf3a963ebf66bb1 0xcc4a11a37f3f042c 0x78c18be41d2173a5 
0xd624936215d43e75 0x123cf1fcbd9a720f 0xebd61ce176c98627 
0x78f872dffb1a12cc 0x58e45fdbe9434f31 0x1fb28683306e8c21 
0x994bdbccb69dbb36 0xca605fc87b2b873a 0xfdef6f060b8f4c19 
0xbf7b96a4d8039aa5 0xcd017cc08e0ef146 0x109f34ce10506ff9 
0x79a06caf3d6c91c8 0x2ed9f6c0e43a7a0a 0xda890a93647404d9 
0x8f495cdc9571b6db 0xbceda30aec45acf5 0xe2f8e38ec63c6eb3 
0x86637eb61e70775c 0x656a79f5182dcd27 0x0d6ac797d29627af 
0xcfa36f230d63e8f5 0x0fe19f20f9309ac4 0x069fb30d45ab4af4 
0xb5ba378ef4a205b2 0xe51b1280dc04e530 0x6efd94972a8be0a7 
0x334fc5b584a1bad7 0xbdd5a374520f4a9b 0x706b706b5bc348c8 
0x836dc7d17c04caac 0x356ddab9d49ddfe6 0xd159ed5840ddd0ae 
0xadac31b4fef8e091 0x8d89032b3845859f 0x3bd971e2a8cadd2c 
0x65304014021337bf 0xb7d974ac484afeaf 0xdbc7da0068d2f636 
0x16eb1156c1b04b4d 0x8616a5dea534ad0e 0x67f74216c5383c94 
0x66b2b1aa56ad4087 0x29c2484d55c3489d 0x150215c70d49f395 
0xf9d5c84babe4b95c 0x5190562945d45db4 0x422706f447c8cb26 
0xd836deaaa1c2de48 0x422d6a90be18aada 0x47be7c3ce1d2d478 
0xf67eca6f67bb3775 0x93b171e4234cfe76 0x284d0008372ef07c 
0x3698d967c82e6cf2 0xe2f6a86325a83871 0xa05b6bb8d5a8f19d 
0x8c3c8c0932b47315 0xcb17cef7ae59b502 0x03cfa20ca46fa2b2 
0xe6b973298c8e9cf9 0x3dc8b542ce244d7c 0x24e151f91a603c98 
0xbabc1fe6edf224d0 0x03057b07c7da7488 0x9893f09f3a05d9d4 
0x8d7c9ede4bbb4625 0x0a3e483d53be86ca 0xaeaa80fa118aa1be 
0x5db21e05baa52d1a 0x7e6646013c3c76bd 0x6e02586aab7c0b75 
0xc599811f3381e84e 0x8584e334f66cfd11 0x2ddab189180628de 
0x798e7628ad4a602b 0xfb4dd579277e2008 0x6600c85ce8ec6a2e 
0x0aa55f130589b854 0xe45ab335eac329a3 0xa5325407038e4e11 
0xcf996346624b521c 0x4d0274a34c9589bd 0x8d0cad0b87392d57 
0x2d9646a64bcd2d2f 0xad7a1ec0ae4a2151 0x3f376577014f8dca 
0x19deb4a855f350e3 0x4998df888b984424 0xceebb951fbc934ca 
0x506ef0f671ceb9c1 0xc5ef09726ea704bf 0x5189b998448a5e11 
0x675f92fbc1a4c11e 0x530c4265087a7c4a 0xe18e8069e8b707e1 
0x3c2779074e4a00a2 0x95370af830c9dc3a 0x416b062811f2175f 
0x1fa8fe3935e37c73 0xde540bcb853484b0 0xcb601ed072199738 
0x83c2ac01d2ca8f62 0x64f81e49fdcaf6a7 0xb7e5e765429cee4c 
0xcec327d993653b95 0xd21eb799eac60217 0x3d1f583dcea5cb99 
0x2f780a3c356d4f5d 0x0d25a447cc72a00c 0x333fcbb7b46e275c 
0xd30674469bf820aa 0x434434c3882a96aa 0x3c8b8d389fa5647b 
0xa1af5ecc309ff07c 0x39e85842caf91bcc 0x383eac8cbb8c7b53 
0xddc66b6b38b1f273 0x7b0e539b24202231 0xf65bd3d8c61484a8 
0x8ffa69be80f9b321 0x22b46595c09272e4 0x5393806eb788160e 
0x891be7c411c10b15 0x9278dccf0fe4813b 0x86b245936eaa77d7 
0x4a6b28b10796ab38 0x1ea2db227acc5ae6 0x7b54f85812e5900b 
0xe5f912551ddf84a8 0x0f4fea8cd744faf7 0x35aa34911651bab2 
0x3302457b0da9f478 0x7e8980bb045d7552 0xb17000de13ee8a17 
0x15eef5ca5c5209d4 0x776f92bce4b4bf98 0xb8176052fe1587e7 
0x9437869fefbbe7ea 0xeee20c003aea2c86 0xe2c48da4fdc5426a 
0x084429586e8a01ac 0x51156e0189a6be85 0x48fa8721bf77762c 
0x2b0b33a3c4fc2e60 0x57d068040d700132 0xdb1dbc6158eb9ea0 
0xc097e39e74ba26af 0x4a1c702bd0ab338b 0xc64fb41bb2e7242a 
0x397ce664cd1bd8b9 0x10998a8b432e89d5 0x6641eb4947f78de5 
0x90b623890c63938b 0xb70c700b9de39c7d 0x28bdd272e47f9e88 
0x9539798ec4e3ea34 0x3ef0763c6f6c3108 0x26ac5d6724e40a1b 
0x6195a673243088f6 0xdb5aba293e070ca4 0x98800aea4e5f0e4e 
0x82c4134187537bc8 0x4ba979d8911b8e0e 0x943e41ad3cd01884 
0x88e65d80db067bd7 0x7869b39765369333 0xaf50316f4c694b29 
0xc451835f04a402e0 0x60dcb558ee7e6e2b 0x65234e499ff85e2a 
0xe3dc8b2a11bd5edb 0x2a21e5d894243627 0x3ed8d69bd926c4cc 
0x15bf0f6060684012 0x50ce7ee65b3c64a6 0x11cf02e2af1452d3 
0xd8c84781d09f2c5c 0xd0bcaa5424f39d22 0xb251707659f54392 
0x2bce134f4cc2db80 0xac8d00764ecd9b1e 0xd39e3d7e7c50dcd9 
0x3bc9595caaa45365 0x4a8f4c6e9fb55bfe 0x3acabfc0bbaeab42 
0xe8dc0d62f62fce39 0x87db2dfde390bb6b 0x21733320e5683477 
0x382b5edf45b76468 0x0942a6f469259049 0x69d0104109910df2 
0xcd97e90a0b92882f 0xccbc893007f0ce9e 0xc7f15af4b343b733 
0x8452042dbf83c7b6 0x4cd332f6dcfcf88c 0x2af26987bfce6905 
0xe906963392926ca5 0xe497fc1e943fa9f2 0x98a7949ac41b7f42 
0x468f4c6bd9e09993 0xb7aa4263eacbfa1c 0x1046dafd21831081 
0xdce0a46e7f40131a 0x02fb82dfbc2bc81f 0x24fb0ae41a50b4ce 
0xb5f3c95c66a0eb55 0x4f6cb9ad702e23eb 0x53de1d08a184b063 
0x6ec2daf2a3b654ad 0x0e1dce6a1f2683d8 0xfde0cc4dc717cb77 
0x15ab25c3e644d3b3 0x4e4b23569f93d996 0xa081f0ade3ca6df5 
0x49427fdef4f200ee 0xcf635cbfae34ebe2 0xd898e8639bb74469 
0x4a86c97e8ee0654d 0x108f1bd0715a571f 0x47513cd35aecd66c 
0xb9c0324084cdcc91 0x53b651c7d391dd3c 0x3752b5626ec39e99 
0xb4b374a39bea99bb 0xa21b1a5d19d2a41c 0x8276063bed6548c5 
0x71bc6f337c67476c 0x9c40e276168f4a94 0x4b445b3a5789d7c2 
0xaf355b6b8f0c93cb 0xb4f15704ffb1c015 0x9aebd68bc4601ee9 
0x7274be877312d407 0x1a8eda0149fb3c1e 0xac96a19dbddb1f43 
0x289d606d06643c34 0x16dc1e37a3f591b5 0xe67f91eac997ba12 
0x545f62407cfe3487 0x9ad438a940a78009 0x5cbc0cff8ea73089 
0xe21a9f995af5be74 0x85802cfeb24a44d6 0xf31f35e62429f5cb 
0x47b870132f0f2527 0x3bef8c28c62b7933 0xf9862f1954334aaa 
0x6142043b9d7b8b81 0xc78a907965972287 0xe14b1d2a8d083d05 
0xb1a871510b4f3f75 0x59a00d2aac09a4ef 0x7c97edc49af98314 
0xdd4aab86f1152b2b 0x88bd0a6cd1b0307d 0xfdefc6d97ed5c95a 
0xe28c7cca7215417d 0x7d2120fe52be9b7f 0xa02e5ee452ffad28 
0x8dab828a23b62644 0x25b3328373eb47de 0xde0169b28c909cf4 
0xb9b3c51169a7a836 0x4541eb9d97eea0d6 0x1066c5b6d33156b5 
0xaf4e1758f7c6645f 0xf436e47c3b2de674 0xd8debdd7895e6d80 
0x615d5dded5a0383b 0x4834c108bc72e7b0 0x5ac8150a4d88bf44 
0xff249baacfc83e7a 0x1adbe96930658b73 0x0aa6f579acb30710 
0x30ec7277223022a2 0x39aa3d32743f07b4 0x8b822e40dfbcefa9 
0x8119c3984a6d6fc4 0x228746c8f461f4ca 0xa7588248e15d4fb6 
0xa900b1fe9351661d 0xfd6ee310a38cfc88 0x5cc2716dde3a6486 
0x2a430535315c47c6 0xec8f741aa91d097a 0x325170f292f4d4b7 
0xf71ad5c55a97aafa 0x3051eca81bdefbdc 0xc55f411439234e97 
0x10fe11b12e91e37a 0xf081df2576233eec 0x9eb8940ca99473c9 
0x5268bb96f025f00d 0x0281ee36f301d7ed 0xa0dfe16d6dafba1a 
0x2c1414da9a9b5d5a 0x9c44677222d40889 0xae4747a3134dd86d 
0x2d8892a98f291495 0xfb877e659c3ba71c 0xddf2cd76c64c3eae 
0x86998597390f3524 0xed28981f85bb3386 0x55b153bfec5beeac 
0x070f3b6614925bee 0x4eb1f4056f2ffa7f 0x78c6fd1608716443 
0x9a7662241ec5ee22 0x271ec60c7e87c370 0xf06fd9db9054c3d2 
0xa2723d1d26721f97 0xb078f617085673e5 0xdc78f1d0abc15908 
0x943849291f25e178 0xbae22ce64af1206e 0x11c78544941df857 
0x770ade0044d5f1fc 0xbc2878e716899306 0x94790cb9dea053b5 
0x6bbde24988ce4f85 0xfeb8786c8d39aa85 0x1f97f351d463dcf9 
0x7b4e291afc0e51d5 0x1faae3799dba6603 0x25815979ba54f03b 
0xb02a9b623c9400f0 0xc4a07da834cbf427 0x8f5cc1076ea09031 
0x2dea3ec81ab08515 0xe98683d1fb2b46e0 0xd03c1f8e1d3ab77d 
0xf2c2c6d3e5f609ab 0x2a4de6d7e059318d 0x5ade1e2f78a73769 
0x2662dcf712c0a5f9 0x14207cc1750e2a61 0xa02d796041e7f4c5 
0x996adc6d965c2445 0x5dd4cb5847526843 0x0612d104e4e52c29 
0x627c637c39b6587a 0xc04c4f4dc793d508 0xdd6cc43e981b9b46 
0xec8c58354fba1cfb 0xbc57a1e2281000bf 0x856fe5ec82652f66 
0x2350e203ab340e42 0xb74978ac55eb75fa 0x844067a42c59d22a 
0x5bb67e9025bcb14b 0xc6882f42a876775d 0x537deec5107af383 
0xa1b9e0408bb030ae 0x96f5422b40d40266 0xe6cd16792e1a8f4f 
0xd0994934ced6fb04 0x48924c4026066397 0xe6554877dbefffdc 
0x8acdae02c1b72b73 0x7002431784308714 0xec6113b8ebf9216d 
0xccd7d92eb94a654d 0x55bf89d61ea45655 0x40dfe822e6fc1ea4 
0xd871edcfa00e4eae 0x2b162c2c595b2ce0 0xfe78e58f4fa84c74 
0x8761656ac9573dc6 0xfb1c05d5c05ad042 0xcd6868216c342eae 
0x438466743ae36016 0x090c7ae0a96ce094 0x84c585a68e7a3fd3 
0x0f6b9eec0252f718 0x8144d103959c9cc8 0x9228d0f9530fe13e 
0x8182289a02b0f3b8 0xc71701f3dc02224e 0xd4fea5e16b0d5abc 
0x1bf89249443455f9 0x4d55abb33ea80876 0x30983ba4fc324bb0 
0xbdbe2ca26b4c48f5 0x110c8c2a0ce2403f 0x28fb71fe1421a58e 
0x897ca36224a0aeeb 0x873de78eae3414fa 0x5fc8368456d0a9a5 
0x730c72bf20e283f8 0x7582ea92afd96933 0x109dc798de62815f 
0x1334281c26f62ce5 0xc7351153d0631deb 0x0c7023b82da633bf 
0xab1f57a9402eb30f 0xbb43ef1a4abfed2f 0xbb13ff409efeb1fc 
0x16c77c66e400694e 0x5426e09c1deea6a8 0x79166753b5237b34 
0x4dac916d35ab84db 0xb2ddcede1bc5dccf 0x2ca000aed2faada6 
0x07b93902e0f10ca3 0xb181252e99021c2e 0x2a7cbcd596a23023 
0x1d135b910a22e3cd 0x50cac25266319226 0xd58ef5433e09ed3d 
0x2ba2a95166295246 0x104b0b90d7f54fcb 0x581e62e6e1effb88 
0x3b45c52fb3a61216 0x9b49976a6f98f4eb 0x5ecfaa723c68195f 
0x8bbec72e20caaf68 0xc6bcc3dd73e2ad16 0xeba0ca03b8cb6ce6 
0x77ea36fa204a7dbc 0x032d39bedbe56a62 0xf602ba75320469bb 
0x75ab379ae76f35d0 0xde954c6d2bc62abc 0xc67dc6587d5cb845 
0x6dd3c792d70f1d9f 0xda648f505baf81a4 0x6db4fb04bf05696b 
0x171a2898c06495a2 0x70f7573328116d96 0xa1b113a37b65e83b 
0xb7dc61716efbe386 0x44ff43b2d0f72216 0xb7572d3ef3679377 
0x01aa46678e35f96e 0x4793e9cefb9c00c5 0xb1b1cef3fa3e69da 
0xd6d5ce0496318fda 0x69d94c713ea5f8ff 0xb472156b44138e70 
0xa02166bb98773ebb 0xb91af940dff04058 0x9ceb3ab0aa02a266 
0xe2100434f0fc2e43 0xb80cdd4bbf69e7d3 0xe7c922fe9b3e7dfd 
0x3efad5419796a29b 0x87066640dc12ad77 0x395836ee2932bf23 
0x8e31b88ecced3d2e 0x4961ec2d6c7a75bf 0x6cd4f08d12c54e2b 
0x9f4dffcf1ddaa230 0xde123965919adba9 0x85e8c4d2146b9a09 
0x9e08deb3621df068 0xe0fd112de4b1269a 0xce27bb4d2a13cc8f 
0x32da8b6a6be75911 0x74e5dc1240d07647 0x99f0a90a8e1744c6 
0x51f94d8711994a47 0x690ca685dce349e9 0xda0c25b35ec3c056 
0x1ddea693f42c7d0f 0x23ab3c219c040475 0x3117b89a22075ecf 
0x8b729c188838cc11 0xf70c2e398725c02c 0xb5bf35fe12a37678 
0x1f0d26466bf81f25 0x20035f8d7e67489e 0x536e07502c93e26d 
0x0289b3b250176742 0xf0808a555109f37a 0x57ad69a0b71ab441 
0x1c81fa7d03800bdf 0xdf4febd9d519ccce 0x3b197c4de921087e 
0xda7c01969094f8f2 0x1bc17b9c04f6c5a5 0x89e4e1442e1d96d2 
0x05ae8ea263a5551a 0x6a01bac34ab09948 0x0b3e4f6e4a88c0f0 
0x4ecd511935dc55fe 0xa86534eb3311fa12 0x5b30a6c3a1e4141f 
0xa7cb6e8360649ab6 0xac9f884e6cfdacf4 0xf91bedc58f459fbc 
0x0fc06df57546cd8d 0xbe67f7c136080899 0x56abb03af17d6abf 
0x724d1581df36e444 0x6d348658a786cf13 0x15657b71facd5394 
0x870833f43ea4f44c 0x0c6b401a4ac5a9cf 0xac11311d9fdc1be0 
0x476db893090dbf50 0x6413363a40a0cc4d 0x656747030824b882 
0xc7763af198a3a915 0xc75b4c22db7f00e4 0xae0908746889482f 
0x105715af45acd194 0x484b10f834c570c8 0x29ac2c4625e5ebe7 
0x1ceda07f07739b02 0x25b8f899688c1e3e 0x9dffd257982a8139 
0x6ab245d75fd640ad 0xfd4a57561629ffa3 0xc6d726b0652e522f 
0xbcee4526af1030dd 0x43ea89479729db21 0xf0293df6e9672dec 
0xd4bc658e845060e1 0xd3a76977a87cc56a 0x3e9d83e4f81d87ba 
0x37f417d10048bc8d 0x14813d8b4553c5ae 0x574426b7bcdf149a 
0x9f791183f3df9a17 0xb155609334da4198 0xb4c3a5805d905e94 
0x12be857025a4a3eb 0x987445ae6fa8f849 0x428543effdb537ca 
0x05184d6f0c8af720 0x5f5a26958fc4f110 0x327feea9b8040719 
0x20f1368a9c267469 0x142bd97ddce3145f 0xb6dde259f3962e5b 
0xa5b7dfcf9c74d178 0x4a18aeb68cb7ee39 0xb7cb562ea710998c 
0x192c6a2440aa4799 0x262f549ff36ca087 0x00f1af86f7765419 
0x4fcaee4d2099f234 0xcb4823b5e460d68f 0xb8739346ee15f7c7 
0xe43f60dfcb722680 0xe588a07930826597 0xf11726b1fc2109e9 
0x2424847c52585435 0x594ca4d5eeaee507 0x960a8b2c5b3f2315 
0xf967389af1bc6066 0x9f5e1091a412689b 0x62c846564646bc24 
0x700fc081c9ad8622 0x054e53d585fed025 0x8393936ba2f979b0 
0xb7c891fc56a0e600 0x2055bd49358e42d3 0x10cc9952ec1e0244 
0x5dec53aadd0f64cf 0x5e2b688880e60374 0x26e5823522a3d1f7 
0x59263a46b0645a04 0xf8ea1b64930f2e4b 0x36e9fd75c4e84705 
0x4d196437dc1e9d07 0xc5c13dbebb428a60 0x0dcfbb9e0dd9357a 
0x7431271fe51ae20f 0x7578310058c9bc41 0xedab646a7a08e4e7 
0x1f098e77ac40fb45 0xdeb6b54c5f31ee6a 0x7d4953f9398fdf64 
0x9f28504dddbf678f 0xe3a56dee1a79e9f0 0x5cc098e3879b9e87 
0xc0b3e036a7160df6 0x345202b60f7d5fb9 0xde5f13f2f373b5d5 
0x09be9e199ea0e9d9 0x750064ba7fef6ab6 0x8393d8eed970a861 
0x90b992785db1e2ce 0x66a200d30926cb63 0x08d2a52a1be49bcf 
0xb1d396ed4bd1e92d 0x0067b3f585de736c 0x3e203ee543d7bc8e 
0x7f660ac01586461f 0x2ef0b714fe7da812 0xd02030c778ab097c 
0xbe9b971cd60bc342 0xb1cf6f572000cd53 0x7090e8f533244d92 
0x4b3d3eb42bc0616f 0x4abcb0dc9345cec3 0x3315735b2eaa1dc1 
0x1968b53c2948c9fe 0x6f832e2ab85716fb 0xf680b4690f452fe7 
0x35634e189261c27a 0xb1655320b6881a39 0x3aa4f712d8d74eb6 
0xe7f8db6934680789 0x31a395a5ef322e71 0x9e8108f1e7bfbf9b 
0x32dc1fc02c568ef1 0x1c7e39ba8e98e717 0x98bb5d9f1719de9c 
0x64fad9fd4e9e04ac 0xc43c4ef84c1a749a 0xf172bfdcb082ae79 
0x775944b64825cc94 0x6752a18cc5cbd881 0x0bcd3e25a4cd6344 
0xdc00a7d88f1be5a6 0xfdf241d4b98b15c7 0x6ffccf1d3347e63e 
0xb4985dd04e81f326 0x798f4cfb661bbd4b 0xa2013d7415eb3df7 
0x879a90fdc3315936 0xdf037725e8829def 0x3eee6d747de55fd1 
0x1950ae14c16199ba 0xf32d6b0bbb81943f 0x6b813e655734bbf8 
0x63f5368932cfe7b8 0xf4ebf4ca577ec930 0xe7a5ec5bab21afba 
0x804feff47c04c4b7 0x2e3da596c444bf41 0x21be1d62146c81da 
0xfaa880de93886ac0 0x88987a63ea1750e6 0xce299bb9e0c40dd8 
0x6d2d3a48162f4f0d 0xfb873ecc6261d540 0x665184a16cbfeca9 
0x99f08162522947e1 0xb678afe1ae26f80e 0x81438967c30cec52 
0x7b84c7088847f470 0xdf8e250fe4392e3d 0xde420f611e212a49 
0x247e7a9bc296553f 0xcda4431f6214d257 0x0fe8ce1a5e7264ac 
0x7e2e9d87db4e18fc 0x12e9b0a508d5e4e0 0xdef99c379a602fc6 
0x772b91fb215e3f6c 0x29bb880dcd669c11 0x604e2a3e80d1a980 
0x62db806e1dacccb7 0x5a9925e5d386b369 0x464807efe2c001cb 
0x0681067ba9e69114 0xc4d7c8c2a7123d6a 0x4a3285f39878a215 
0x7432ddf4653a9cb8 0xd007940d70c24b13 0x5608cb9f87571fc8 
0x7a2c5b232b41ebdd 0x99245a3f8c434fd8 0x8acbdd231982f5a2 
0xfa50e2c5460ba07f 0xb2b5383501d97388 0x91722d48b0a05a3e 
0xe92bd4a4ad9bd471 0xf8b226909751d1ac 0x3a84feeb4efe53ea 
0x1bf2c0769fe54fae 0x1f06a43bf2b2bb23 0x6d89b57008409736 
0x68d2563f7fc1319a 0x4cca7c28306c60d5 0x45532d245acdef1b 
0xda535f9dec96bbab 0x25451d82b9aa12b3 0xc2a354b5d8c63228 
0x1c1f97d0851becc0 0x9324fa1d5e1b4a44 0xdb312686295300fa 
0x92e8ee2945f76afc 0x102b3df2dea6e8b2 0x309d7a9e07174ebf 
0xa0d2445e0bebc266 0xdfb983a73c6afd26 0x52cfe364f3957e2d 
0x72b6f2ad68342515 0x1383fb2184f4ab50 0xfc50740a6dc0d7a0 
0x12c03f1b30b409a3 0x195f3359d8d3d697 0xb1a696de263a9206 
0xbfa9d96984833e72 0xbc6b844babe41595 0xd72507fee5d57c9b 
0x48ad095be6f55861 0x76942ad5903bb97c 0xd4b006bd9e4de5eb 
0x0ae6d222ed88e74c 0x37aa525e18213b95 0x3e87311c62589252 
0x9db5c12f91a6f728 0xe9dd60e4310fa419 0xe5ab03d0f0a1f978 
0xc699639ec932afb5 0xc2e90bc8cddee0ab 0xafa68bbcb8d7ddd0 
0x7a8c80def2c5c00f 0xb6caf5c351a3f9e2 0x149e219d648cff15 
0x55e3b95cfb7941c9 0x445df7728165470e 0x246e3b9dde51bb60 
0x7f47c1e9e9e105cc 0x2a78b27625fe4e3e 0xf7e647125a81184b 
0x35615c5ac93e3ee2 0xab3d5ee5f30c6542 0x66adaa81be80a255 
0xba3dee726484d20a 0x81fd51257a971385 0xb6a79592d5164e85 
0xd3333835d170e9bd 0x5debdffeff4d63b0 0xe405e71c9c7fe247 
0x64df8c009c73b84e 0x850fb06b2c70c144 0x1619917459f3cff2 
0x50738716b1e7b305 0xa361ad73caf95820 0x6cbee1e292279728 
0xd3a60974113b480f 0x1333cc2da08bd7d0 0x9e983992c88d0c05 
0xf3885e54ee8d8864 0xbb72960373ad2100 0x7fce723754efe9c5 
0x0d04185678b2aa93 0x2bd575cf4c798b50 0x03deee9bed8c238b 
0x4dd3e83aef99b423 0x49575eddb23bcd0c 0xa86925782bd40519 
0x61604398fc35ed8b 0x0030c4447d5843d7 0x97f557e742d44f66 
0xe478030253f33ed2 0xb5b8b264f2499aab 0xa66da3eef7c6a8b7 
0x48c5802dde4e9c48 0x892fe0c182a44518 0x40da78f7fc26965f 
0xef69f38439b57f01 0x41ce76b97047c1f5 0x11d6df8a7e933468 
0x0e68110350ac736e 0x4993e7a6fe133ef1 0x3ee9280e32bf67ad 
0x9dd5df301cd57953 0x1e541a2e250db81e 0x193c71118501bda9 
0xef943420618b4a08 0x88496f019fcee0bc 0xbea7b0911223aabe 
