# Supplementary material for: Canu: scalable and accurate long-read assembly via adaptive k-mer weighting and repeat separation
Source: Genome Res. 2017 May;27(5):722–36. doi: 10.1101/gr.215087.116 (PMC5411767; doi:10.1101/gr.215087.116)
Supplement: Supplemental Material [file supp_gr.215087.116_Supplemental_Code.tar.gz › canu-1.3/kmer/libutil/mt19937ar/tt800.c]

/* http://random.mat.sbg.ac.at/ftp/pub/data/tt800.c */

/* A C-program for TT800 : July 8th 1996 Version */
/* by M. Matsumoto, email: matumoto@math.keio.ac.jp */
/* genrand() generate one pseudorandom number with double precision */
/* which is uniformly distributed on [0,1]-interval */
/* for each call.  One may choose any initial 25 seeds */
/* except all zeros. */

/* See: ACM Transactions on Modelling and Computer Simulation, */
/* Vol. 4, No. 3, 1994, pages 254-266. */

#include <stdio.h>
#define N 25
#define M 7

double
genrand()
{
    unsigned long y;
    static int k = 0;
    static unsigned long x[N]={ /* initial 25 seeds, change as you wish */
	0x95f24dab, 0x0b685215, 0xe76ccae7, 0xaf3ec239, 0x715fad23,
	0x24a590ad, 0x69e4b5ef, 0xbf456141, 0x96bc1b7b, 0xa7bdf825,
	0xc1de75b7, 0x8858a9c9, 0x2da87693, 0xb657f9dd, 0xffdc8a9f,
	0x8121da71, 0x8b823ecb, 0x885d05f5, 0x4e20cd47, 0x5a9ad5d9,
	0x512c0c03, 0xea857ccd, 0x4cc1d30f, 0x8891a8a1, 0xa6b7aadb
    };
    static unsigned long mag01[2]={ 
        0x0, 0x8ebfd028 /* this is magic vector `a', don't change */
    };
    if (k==N) { /* generate N words at one time */
      int kk;
      for (kk=0;kk<N-M;kk++) {
	x[kk] = x[kk+M] ^ (x[kk] >> 1) ^ mag01[x[kk] % 2];
      }
      for (; kk<N;kk++) {
	x[kk] = x[kk+(M-N)] ^ (x[kk] >> 1) ^ mag01[x[kk] % 2];
      }
      k=0;
    }
    y = x[k];
    y ^= (y << 7) & 0x2b5b2500; /* s and b, magic vectors */
    y ^= (y << 15) & 0xdb8b0000; /* t and c, magic vectors */
    y &= 0xffffffff; /* you may delete this line if word size = 32 */
/* 
   the following line was added by Makoto Matsumoto in the 1996 version
   to improve lower bit's corellation.
   Delete this line to o use the code published in 1994.
*/
    y ^= (y >> 16); /* added to the 1994 version */
    k++;
    return( (double) y / (unsigned long) 0xffffffff);
}

/* this main() output first 50 generated numbers */
main()
{ int j;
  for (j=0; j<100000; j++) {
    printf("%5f ", genrand());
    if (j%8==7) printf("\n");
  }
  printf("\n");
}
