# Supplementary material for: Canu: scalable and accurate long-read assembly via adaptive k-mer weighting and repeat separation
Source: Genome Res. 2017 May;27(5):722–36. doi: 10.1101/gr.215087.116 (PMC5411767; doi:10.1101/gr.215087.116)
Supplement: Supplemental Material [file supp_gr.215087.116_Supplemental_Code.tar.gz › canu-1.3/kmer/libutil/test/endianess.c]

/******************************************************************************
 *
 *  This file is part of canu, a software program that assembles whole-genome
 *  sequencing reads into contigs.
 *
 *  This software is based on:
 *    'Celera Assembler' (http://wgs-assembler.sourceforge.net)
 *    the 'kmer package' (http://kmer.sourceforge.net)
 *  both originally distributed by Applera Corporation under the GNU General
 *  Public License, version 2.
 *
 *  Canu branched from Celera Assembler at its revision 4587.
 *  Canu branched from the kmer project at its revision 1994.
 *
 *  Modifications by:
 *
 *    Brian P. Walenz from 2006-JUL-24 to 2014-APR-11
 *      are Copyright 2006,2014 J. Craig Venter Institute, and
 *      are subject to the GNU General Public License version 2
 *
 *  File 'README.licenses' in the root directory of this distribution contains
 *  full conditions and disclaimers for each license.
 */

#include <stdio.h>
#include <stdlib.h>
#include <sys/param.h>  //  BYTE_ORDER

#include "/home/work/src/genomics/libutil/util.h"

//  Reports the byte order, writes words to files for testing.

#if 0

begin 644 test-alpha
.`@$$`P(!"`<&!00#`@$`
`
end
begin 644 test-i386
.`@$$`P(!"`<&!00#`@$`
`
end
begin 644 test-opteron
.`@$$`P(!"`<&!00#`@$`
`
end
begin 644 test-power
.`0(!`@,$`0(#!`4&!P@`
`
end

#endif


int
isBig1(void) {
  uint64  l = uint64ONE;

  if (*((char *)(&l)) == 1)
    return(0);
  return(1);
}


//  supposedly due to Harbison and Steele
int
isBig2(void) {
  union {
    uint64 l;
    char c[sizeof(uint64)];
  } u;

  u.l = uint64ONE;

#if 0
  fprintf(stderr, "%d%d%d%d%d%d%d%d\n",
          u.c[0], u.c[1], u.c[2], u.c[3],
          u.c[4], u.c[5], u.c[6], u.c[7]);
#endif

  if (u.c[0] == 1)   // LSB is first
    return(0);
  return(1);  //  MSB is first
}


int
main(int argc, char **argv) {
  uint16   u16 = 0x0102;
  uint32   u32 = uint32NUMBER(0x01020304);
  uint64   u64 = uint64NUMBER(0x0102030405060708);

  fprintf(stderr, "BYTE_ORDER      = %d\n", BYTE_ORDER);

  fprintf(stderr, "  BIG_ENDIAN    = %d\n", BIG_ENDIAN);
  fprintf(stderr, "  LITTLE_ENDIAN = %d\n", LITTLE_ENDIAN);
  fprintf(stderr, "  PDP_ENDIAN    = %d\n", PDP_ENDIAN);

  fprintf(stderr, "isBig1()       = %d\n", isBig1());
  fprintf(stderr, "isBig2()       = %d\n", isBig2());

  if (argc == 1) {
    fprintf(stderr, "usage: %s [ write | read ] < source > check\n", argv[0]);
    exit(1);
  }

  if (strcmp(argv[1], "write") == 0) {
    fwrite(&u16, sizeof(uint16), 1, stdout);
    fwrite(&u32, sizeof(uint32), 1, stdout);
    fwrite(&u64, sizeof(uint64), 1, stdout);
    return(0);
  }

  fread(&u16, sizeof(uint16), 1, stdin);
  fread(&u32, sizeof(uint32), 1, stdin);
  fread(&u64, sizeof(uint64), 1, stdin);

#if 0
  //  swap bytes to convert u16
  u16 = (((u16 >> 8) & 0x00ff) |
         ((u16 << 8) & 0xff00));

  //  swap bytes, then swap words to convert u32
  u32 = (((u32 >> 24) & 0x000000ff) |
         ((u32 >>  8) & 0x0000ff00) |
         ((u32 <<  8) & 0x00ff0000) |
         ((u32 << 24) & 0xff000000));

  //  swap bytes, then flip words [0<->3, 1<->2] to convert u64
  u64 = (((u64 >> 24) & uint64NUMBER(0x000000ff000000ff)) |
         ((u64 >>  8) & uint64NUMBER(0x0000ff000000ff00)) |
         ((u64 <<  8) & uint64NUMBER(0x00ff000000ff0000)) |
         ((u64 << 24) & uint64NUMBER(0xff000000ff000000)));
  u64 = (((u64 >> 32) & uint64NUMBER(0x00000000ffffffff)) |
         ((u64 << 32) & uint64NUMBER(0xffffffff00000000)));
#endif

  if (u16 != 0x1234)
    fprintf(stderr, "u16 -- 0x%04x correct=0x%04x\n", u16, 0x1234);
  if (u32 != 0x12345678)
    fprintf(stderr, "u32 -- "uint32HEX" correct="uint32HEX"\n", u32, 0x12345678);
  if (u64 != uint64NUMBER(0x1234567890abcdef))
    fprintf(stderr, "u64 -- "uint64HEX" correct="uint64HEX"\n", u64, uint64NUMBER(0x1234567890abcdef));

  return(0);
}
