# Supplementary material for: Canu: scalable and accurate long-read assembly via adaptive k-mer weighting and repeat separation
Source: Genome Res. 2017 May;27(5):722–36. doi: 10.1101/gr.215087.116 (PMC5411767; doi:10.1101/gr.215087.116)
Supplement: Supplemental Material [file supp_gr.215087.116_Supplemental_Code.tar.gz › canu-1.3/kmer/libutil/unaryEncoding.h]

/******************************************************************************
 *
 *  This file is part of canu, a software program that assembles whole-genome
 *  sequencing reads into contigs.
 *
 *  This software is based on:
 *    'Celera Assembler' (http://wgs-assembler.sourceforge.net)
 *    the 'kmer package' (http://kmer.sourceforge.net)
 *  both originally distributed by Applera Corporation under the GNU General
 *  Public License, version 2.
 *
 *  Canu branched from Celera Assembler at its revision 4587.
 *  Canu branched from the kmer project at its revision 1994.
 *
 *  Modifications by:
 *
 *    Brian P. Walenz on 2004-APR-27
 *      are Copyright 2004 Brian P. Walenz, and
 *      are subject to the GNU General Public License version 2
 *
 *    Brian P. Walenz on 2014-APR-11
 *      are Copyright 2014 J. Craig Venter Institute, and
 *      are subject to the GNU General Public License version 2
 *
 *  File 'README.licenses' in the root directory of this distribution contains
 *  full conditions and disclaimers for each license.
 */

#ifndef UNARY_ENCODING_H
#define UNARY_ENCODING_H

#include "bitPacking.h"


//  Routines to store and retrieve a unary encoded number to/from a
//  bit packed word array based at 'ptr' and currently at location
//  'pos'.  Both routines return the size of the encoded number in
//  'siz'.


//  The usual unary encoding.  Store the number n as n 0 bits followed
//  by a single 1 bit.
//
//  0 -> 1
//  1 -> 01
//  2 -> 001
//  3 -> 0001
//  4 -> 00001
//
//  See the decoder as to why we use 0 instead of 1 for the count.


inline
void
setUnaryEncodedNumber(uint64 *ptr,
                      uint64  pos,
                      uint64 *siz,
                      uint64  val) {

  *siz = val + 1;

  while (val >= 64) {
    setDecodedValue(ptr, pos, 64, uint64ZERO);
    pos += 64;
    val -= 64;
    siz += 64;
  }

  setDecodedValue(ptr, pos, val + 1, uint64ONE);
  pos += val + 1;
}


inline
uint64
getUnaryEncodedNumber(uint64 *ptr,
                      uint64  pos,
                      uint64 *siz) {
  uint64 val = uint64ZERO;
  uint64 enc = uint64ZERO;

  //  How many whole words are zero?
  //
  enc = getDecodedValue(ptr, pos, 64);
  while (enc == uint64ZERO) {
    val += 64;
    pos += 64;
    enc  = getDecodedValue(ptr, pos, 64);
  }

  //  This word isn't zero.  Count how many bits are zero (see, the
  //  choice of 0 or 1 for the encoding wasn't arbitrary!)
  //
  val += 64 - logBaseTwo64(enc);

  *siz = val + 1;

  return(val);
}


#endif  //  UNARY_ENCODING_H
