# Supplementary material for: Canu: scalable and accurate long-read assembly via adaptive k-mer weighting and repeat separation
Source: Genome Res. 2017 May;27(5):722–36. doi: 10.1101/gr.215087.116 (PMC5411767; doi:10.1101/gr.215087.116)
Supplement: Supplemental Material [file supp_gr.215087.116_Supplemental_Code.tar.gz › canu-1.3/src/AS_RUN/replaceUIDwithName-fastq.pl]

#!/usr/bin/env perl

###############################################################################
 #
 #  This file is part of canu, a software program that assembles whole-genome
 #  sequencing reads into contigs.
 #
 #  This software is based on:
 #    'Celera Assembler' (http://wgs-assembler.sourceforge.net)
 #    the 'kmer package' (http://kmer.sourceforge.net)
 #  both originally distributed by Applera Corporation under the GNU General
 #  Public License, version 2.
 #
 #  Canu branched from Celera Assembler at its revision 4587.
 #  Canu branched from the kmer project at its revision 1994.
 #
 #  This file is derived from:
 #
 #    src/AS_RUN/replaceUIDwithName.pl
 #
 #  Modifications by:
 #
 #    Brian P. Walenz from 2012-DEC-13 to 2013-AUG-23
 #      are Copyright 2012-2013 J. Craig Venter Institute, and
 #      are subject to the GNU General Public License version 2
 #
 #    Brian P. Walenz on 2014-OCT-01
 #      are Copyright 2014 Battelle National Biodefense Institute, and
 #      are subject to the BSD 3-Clause License
 #
 #    Brian P. Walenz beginning on 2015-OCT-12
 #      are a 'United States Government Work', and
 #      are released in the public domain
 #
 #  File 'README.licenses' in the root directory of this distribution contains
 #  full conditions and disclaimers for each license.
 ##

use strict;

#  Usage
#  fastqUIDmap fastq fastq fastq

my $fastqUIDmap = shift @ARGV;

my $inFile;
my $otFile;

my %UIDtoNAME;

my $namesLoaded   = 0;
my $readsRenamed  = 0;

sub loadMoreNames {
    my $lim = 100000;

    undef %UIDtoNAME;

    while (<N>) {
        chomp;

        my @v = split '\s+', $_;

        if      (scalar(@v) == 3) {
            $UIDtoNAME{$v[0]} = $v[2];
            $namesLoaded++;

        } elsif (scalar(@v) == 6) {
            $UIDtoNAME{$v[0]} = $v[2];
            $UIDtoNAME{$v[3]} = $v[5];
            $namesLoaded++;
            $namesLoaded++;

        } else {
            die "unknown format '$_'\n";
        }

        if (--$lim == 0) {
            return;
        }
    }
}


while (scalar(@ARGV)) {
    $inFile = shift @ARGV;
    $otFile = $inFile;

    if ($inFile =~ m/(.*).fastq/) {
        $otFile = "$1.fastq.RENAMING";
    } else {
        die "Failed to generate output file name.\n";
    }

    open(F, "< $inFile")      or die "Failed to open '$inFile' for reading\n";
    open(O, "> $otFile")      or die "Failed to open '$otFile' for writing\n";
    open(N, "< $fastqUIDmap") or die "Failed to open '$fastqUIDmap'\n";

    $namesLoaded   = 0;
    $readsRenamed  = 0;

    print STDERR "Renaming '$inFile' to '$otFile'.\n";

    while (!eof(F)) {
        my $a = <F>;  chomp $a;
        my $b = <F>;
        my $c = <F>;
        my $d = <F>;

        if ($a =~ m/\@(\w+),\w+\s*/) {
            #  UID,IID
            $a = $1;

        } elsif ($a =~ m/\@(\w+)\s*/) {
            #  UID
            $a = $1;

        } else {
            die "Nope '$a'\n";
        }

        while (!exists($UIDtoNAME{$a})) {
            loadMoreNames();

            #if ((!exists($UIDtoNAME{$a})) && ($readsRenamed > 0)) {
            #    print STDERR "WARNING:  Looping to load more names; out of sync?\n";
            #}
        }

        die "Didn't find UID '$a'\n"  if (!exists($UIDtoNAME{$a}));
        $a = "\@$UIDtoNAME{$a}\n";

        print O "$a$b$c$d";

        $readsRenamed++;

        if (($readsRenamed % 10000) == 0) {
            print STDERR "Renamed $readsRenamed reads using $namesLoaded names.\r";
        }
    }

    print STDERR "Renamed $readsRenamed reads using $namesLoaded names.\n";

    close(F);
    close(O);
    close(N);

    if ($inFile =~ m/(.*).fastq/) {
        rename "$1.fastq",          "$1.CA_UIDs.fastq";
        rename "$1.fastq.RENAMING", "$1.fastq";
    }
}
