# Supplementary material for: Canu: scalable and accurate long-read assembly via adaptive k-mer weighting and repeat separation
Source: Genome Res. 2017 May;27(5):722–36. doi: 10.1101/gr.215087.116 (PMC5411767; doi:10.1101/gr.215087.116)
Supplement: Supplemental Material [file supp_gr.215087.116_Supplemental_Code.tar.gz › canu-1.3/src/AS_UTL/AS_UTL_fasta.H]

/******************************************************************************
 *
 *  This file is part of canu, a software program that assembles whole-genome
 *  sequencing reads into contigs.
 *
 *  This software is based on:
 *    'Celera Assembler' (http://wgs-assembler.sourceforge.net)
 *    the 'kmer package' (http://kmer.sourceforge.net)
 *  both originally distributed by Applera Corporation under the GNU General
 *  Public License, version 2.
 *
 *  Canu branched from Celera Assembler at its revision 4587.
 *  Canu branched from the kmer project at its revision 1994.
 *
 *  Modifications by:
 *
 *    Brian P. Walenz from 2007-NOV-02 to 2013-AUG-01
 *      are Copyright 2007-2008,2010,2012-2013 J. Craig Venter Institute, and
 *      are subject to the GNU General Public License version 2
 *
 *    Sergey Koren from 2008-OCT-29 to 2009-MAR-31
 *      are Copyright 2008-2009 J. Craig Venter Institute, and
 *      are subject to the GNU General Public License version 2
 *
 *    Brian P. Walenz beginning on 2015-NOV-23
 *      are a 'United States Government Work', and
 *      are released in the public domain
 *
 *  File 'README.licenses' in the root directory of this distribution contains
 *  full conditions and disclaimers for each license.
 */

#ifndef AS_UTL_FASTA_H
#define AS_UTL_FASTA_H

#include "AS_global.H"


//  Writes sequence as fasta, with at most 'bl' letters per line (unlimited if 0).
void
AS_UTL_writeFastA(FILE *f,
                  char *s, int sl, int bl,
                  char *h, ...);

//  Writes FastQ, with Sanger QVs.
void
AS_UTL_writeFastQ(FILE *f,
                  char *s, int sl,
                  char *q, int ql,
                  char *h, ...);

#endif
