# Supplementary material for: Canu: scalable and accurate long-read assembly via adaptive k-mer weighting and repeat separation
Source: Genome Res. 2017 May;27(5):722–36. doi: 10.1101/gr.215087.116 (PMC5411767; doi:10.1101/gr.215087.116)
Supplement: Supplemental Material [file supp_gr.215087.116_Supplemental_Code.tar.gz › canu-1.3/src/AS_UTL/AS_UTL_fileIO.C]

/******************************************************************************
 *
 *  This file is part of canu, a software program that assembles whole-genome
 *  sequencing reads into contigs.
 *
 *  This software is based on:
 *    'Celera Assembler' (http://wgs-assembler.sourceforge.net)
 *    the 'kmer package' (http://kmer.sourceforge.net)
 *  both originally distributed by Applera Corporation under the GNU General
 *  Public License, version 2.
 *
 *  Canu branched from Celera Assembler at its revision 4587.
 *  Canu branched from the kmer project at its revision 1994.
 *
 *  Modifications by:
 *
 *    Brian P. Walenz from 2005-SEP-26 to 2013-SEP-27
 *      are Copyright 2005-2009,2011-2013 J. Craig Venter Institute, and
 *      are subject to the GNU General Public License version 2
 *
 *    Eli Venter on 2007-AUG-27
 *      are Copyright 2007 J. Craig Venter Institute, and
 *      are subject to the GNU General Public License version 2
 *
 *    Brian P. Walenz from 2015-MAR-25 to 2015-AUG-14
 *      are Copyright 2015 Battelle National Biodefense Institute, and
 *      are subject to the BSD 3-Clause License
 *
 *    Brian P. Walenz beginning on 2016-JAN-11
 *      are a 'United States Government Work', and
 *      are released in the public domain
 *
 *  File 'README.licenses' in the root directory of this distribution contains
 *  full conditions and disclaimers for each license.
 */

#include "AS_UTL_fileIO.H"

//  Report ALL attempts to seek somewhere.
#undef DEBUG_SEEK

//  Use ftell() to verify that we wrote the expected number of bytes,
//  and that we ended up at the expected location.
#undef VERIFY_WRITE_POSITIONS

//  Provides a safe and reliable mechanism for reading / writing
//  binary data.
//
//  Split writes/reads into smaller pieces, check the result of each
//  piece.  Really needed by OSF1 (V5.1), useful on other platforms to
//  be a little more friendly (big writes are usually not
//  interruptable).

void
AS_UTL_safeWrite(FILE *file, const void *buffer, const char *desc, size_t size, size_t nobj) {
  size_t  position = 0;
  size_t  length   = 32 * 1024 * 1024 / size;
  size_t  towrite  = 0;
  size_t  written  = 0;

#ifdef VERIFY_WRITE_POSITIONS
  off_t   expectedposition = AS_UTL_ftell(file) + nobj * size;
  if (errno)
    //  If we return, and errno is set, the stream isn't seekable.
    expectedposition = 0;
#endif

  while (position < nobj) {
    towrite = length;
    if (position + towrite > nobj)
      towrite = nobj - position;

    errno = 0;
    written = fwrite(((char *)buffer) + position * size, size, towrite, file);

    if (errno) {
      fprintf(stderr, "safeWrite()-- Write failure on %s: %s\n", desc, strerror(errno));
      fprintf(stderr, "safeWrite()-- Wanted to write "F_SIZE_T" objects (size="F_SIZE_T"), wrote "F_SIZE_T".\n",
              towrite, size, written);
      assert(errno == 0);
    }

    position += written;
  }

  //  This catches a bizarre bug on FreeBSD (6.1 for sure, 4.10 too, I
  //  think) where we write at the wrong location; see fseek below.
  //
  //  UNFORTUNATELY, you can't ftell() on stdio.
  //
#ifdef VERIFY_WRITE_POSITIONS
  if ((expectedposition > 0) &&
      (AS_UTL_ftell(file) != expectedposition)) {
    fprintf(stderr, "safeWrite()-- EXPECTED "F_OFF_T", ended up at "F_OFF_T"\n",
            expectedposition, AS_UTL_ftell(file));
    assert(AS_UTL_ftell(file) == expectedposition);
  }
#endif
}


size_t
AS_UTL_safeRead(FILE *file, void *buffer, const char *desc, size_t size, size_t nobj) {
  size_t  position = 0;
  size_t  length   = 32 * 1024 * 1024 / size;
  size_t  toread   = 0;
  size_t  written  = 0;  //  readen?

  while (position < nobj) {
    toread = length;
    if (position + toread > nobj)
      toread = nobj - position;

    errno = 0;
    written = fread(((char *)buffer) + position * size, size, toread, file);
    position += written;

    if (feof(file) || (written == 0))
      goto finish;

    if ((errno) && (errno != EINTR)) {
      fprintf(stderr, "safeRead()-- Read failure on %s: %s.\n", desc, strerror(errno));
      fprintf(stderr, "safeRead()-- Wanted to read "F_SIZE_T" objects (size="F_SIZE_T"), read "F_SIZE_T".\n",
              toread, size, written);
      assert(errno == 0);
    }
  }

 finish:
  //  Just annoys developers.  Stop it.
  //if (position != nobj)
  //  fprintf(stderr, "AS_UTL_safeRead()--  Short read; wanted "F_SIZE_T" objects, read "F_SIZE_T" instead.\n",
  //          nobj, position);
  return(position);
}


//  Ensure that directory 'dirname' exists.  Returns true if the
//  directory needed to be created, false if it already exists.
int
AS_UTL_mkdir(const char *dirname) {
  struct stat  st;

  errno = 0;

  //  Stat the file.  Don't fail if the file doesn't exist though.

  if ((stat(dirname, &st) != 0) && (errno != ENOENT)) {
    fprintf(stderr, "AS_UTL_mkdir()--  Couldn't stat '%s': %s\n", dirname, strerror(errno));
    exit(1);
  }

  //  If file doesn't exist, make the directory, and fail horribly, or return success.

  if (errno == ENOENT) {
    if (mkdir(dirname, S_IRWXU | S_IRWXG | S_IRWXO) != 0) {
      fprintf(stderr, "AS_UTL_mkdir()--  Couldn't create directory '%s': %s\n", dirname, strerror(errno));
      exit(1);
    }

    return(1);
  }

  //  The file exists.  Return that it already exists, or that it's a file and fail horribly.

  if (S_ISDIR(st.st_mode))
    return(0);

  fprintf(stderr, "AS_UTL_mkdir()--  ERROR!  '%s' is a file, and not a directory.\n", dirname);
  exit(1);
  return(1);
}


//  Remove a file, or do nothing if the file doesn't exist.  Returns true if the file
//  was deleted, false if the file never existsed.
int
AS_UTL_unlink(const char *filename) {

  if (AS_UTL_fileExists(filename, FALSE, FALSE) == 0)
    return(0);

  errno = 0;
  unlink(filename);
  if (errno) {
    fprintf(stderr, "AS_UTL_unlink()--  Failed to remove file '%s': %s\n", filename, strerror(errno));
    exit(1);
  }

  return(1);
}


//  Returns true if the named file/directory exists, and permissions
//  allow us to read and/or write.
//
int
AS_UTL_fileExists(const char *path,
                  int directory,
                  int readwrite) {
  struct stat  s;
  int          r;

  errno = 0;
  r = stat(path, &s);
  if (errno)
    return(0);

  if ((directory == 1) &&
      (readwrite == 0) &&
      (s.st_mode & S_IFDIR) &&
      (s.st_mode & (S_IRUSR | S_IRGRP | S_IROTH)) &&
      (s.st_mode & (S_IXUSR | S_IXGRP | S_IXOTH)))
    return(1);

  if ((directory == 1) &&
      (readwrite == 1) &&
      (s.st_mode & S_IFDIR) &&
      (s.st_mode & (S_IRUSR | S_IRGRP | S_IROTH)) &&
      (s.st_mode & (S_IWUSR | S_IWGRP | S_IWOTH)) &&
      (s.st_mode & (S_IXUSR | S_IXGRP | S_IXOTH)))
    return(1);

  if ((directory == 0) &&
      (readwrite == 0) &&
      (s.st_mode & (S_IRUSR | S_IRGRP | S_IROTH)))
    return(1);

  if ((directory == 0) &&
      (readwrite == 1) &&
      (s.st_mode & (S_IRUSR | S_IRGRP | S_IROTH)) &&
      (s.st_mode & (S_IWUSR | S_IWGRP | S_IWOTH)))
    return(1);

  return(0);
}


off_t
AS_UTL_sizeOfFile(const char *path) {
  struct stat  s;
  int          r;
  off_t        size = 0;

  errno = 0;
  r = stat(path, &s);
  if (errno) {
    fprintf(stderr, "Failed to stat() file '%s': %s\n", path, strerror(errno));
    exit(1);
  }

  //  gzipped files contain a file contents list, which we can
  //  use to get the uncompressed size.
  //
  //  gzip -l <file>
  //  compressed        uncompressed  ratio uncompressed_name
  //       14444               71680  79.9% up.tar
  //
  //  bzipped files have no contents and we just guess.

  if        (strcasecmp(path+strlen(path)-3, ".gz") == 0) {
    char   cmd[256];
    FILE  *F;

    sprintf(cmd, "gzip -l %s", path);
    F = popen(cmd, "r");
    fscanf(F, " %*s %*s %*s %*s ");
    fscanf(F, " %*d "F_OFF_T" %*s %*s ", &size);
    pclose(F);
  } else if (strcasecmp(path+strlen(path)-4, ".bz2") == 0) {
    size = s.st_size * 14 / 10;
  } else {
    size = s.st_size;
  }

  return(size);
}


off_t
AS_UTL_ftell(FILE *stream) {
  off_t  pos = 0;
  errno = 0;
  pos = ftello(stream);
  if ((errno == ESPIPE) || (errno == EBADF))
    //  Not a seekable stream.  Return some goofy big number.
    return(((off_t)1) < 42);
  if (errno)
    fprintf(stderr, "AS_UTL_ftell()--  Failed with %s.\n", strerror(errno));
  assert(errno == 0);
  return(pos);
}


void
AS_UTL_fseek(FILE *stream, off_t offset, int whence) {
  off_t   beginpos = AS_UTL_ftell(stream);

  //  If the stream is already at the correct position, just return.
  //
  //  Unless we're on FreeBSD.  For unknown reasons, FreeBSD fails
  //  updating the gkpStore with mate links.  It seems to misplace the
  //  file pointer, and ends up writing the record to the wrong
  //  location.  ftell() is returning the correct current location,
  //  and so AS_PER_genericStore doesn't seek() and just writes to the
  //  current position.  At the end of the write, we're off by 4096
  //  bytes.
  //
  //  LINK 498318175,1538 <-> 498318174,1537
  //  AS_UTL_fseek()--  seek to 159904 (whence=0); already there
  //  safeWrite()-- write nobj=1x104 = 104 bytes at position 159904
  //  safeWrite()-- wrote nobj=1x104 = 104 bytes position now 164000
  //  safeWrite()-- EXPECTED 160008, ended up at 164000
  //
#if !defined __FreeBSD__ && !defined __osf__ && !defined __APPLE__
  if ((whence == SEEK_SET) && (beginpos == offset)) {
#ifdef DEBUG_SEEK
    //  This isn't terribly informative, and adds a lot of clutter.
    //fprintf(stderr, "AS_UTL_fseek()--  seek to "F_OFF_T" (whence=%d); already there\n", offset, whence);
#endif
    return;
  }
#endif  //  __FreeBSD__

  if (fseeko(stream, offset, whence) != 0) {
    fprintf(stderr, "AS_UTL_fseek()--  Failed with %s.\n", strerror(errno));
    assert(errno == 0);
  }

#ifdef DEBUG_SEEK
  fprintf(stderr, "AS_UTL_fseek()--  seek to "F_OFF_T" (requested "F_OFF_T", whence=%d) from "F_OFF_T"\n",
          AS_UTL_ftell(stream), offset, whence, beginpos);
#endif

  if (whence == SEEK_SET)
    assert(AS_UTL_ftell(stream) == offset);
}


void
AS_UTL_loadFileList(char *fileName, vector<char *> &fileList) {

  errno = 0;
  FILE *F = fopen(fileName, "r");
  if (errno)
    fprintf(stderr, "Can't open '%s': %s\n", fileName, strerror(errno)), exit(1);

  char *line = new char [FILENAME_MAX];

  fgets(line, FILENAME_MAX, F);

  while (!feof(F)) {
    chomp(line);
    fileList.push_back(line);
    line = new char [FILENAME_MAX];
    fgets(line, FILENAME_MAX, F);
  }

  delete [] line;

  fclose(F);
}


compressedFileReader::compressedFileReader(const char *filename) {
  char    cmd[FILENAME_MAX * 2];
  int32   len = 0;

  _file = NULL;
  _pipe = false;
  _stdi = false;

  if (filename != NULL)
    len = strlen(filename);

  if ((len > 0) && (strcmp(filename, "-") != 0) && (AS_UTL_fileExists(filename, FALSE, FALSE) == FALSE))
    fprintf(stderr, "ERROR:  Failed to open input file '%s': %s\n", filename, strerror(errno)), exit(1);

  errno = 0;

  if        ((len > 3) && (strcasecmp(filename + len - 3, ".gz") == 0)) {
    sprintf(cmd, "gzip -dc %s", filename);
    _file = popen(cmd, "r");
    _pipe = true;

  } else if ((len > 4) && (strcasecmp(filename + len - 4, ".bz2") == 0)) {
    sprintf(cmd, "bzip2 -dc %s", filename);
    _file = popen(cmd, "r");
    _pipe = true;

  } else if ((len > 3) && (strcasecmp(filename + len - 3, ".xz") == 0)) {
    sprintf(cmd, "xz -dc %s", filename);
    _file = popen(cmd, "r");
    _pipe = true;

    if (_file == NULL)    //  popen() returns NULL on error.  It does not reliably set errno.
      fprintf(stderr, "ERROR:  Failed to open input file '%s': popen() returned NULL\n", filename), exit(1);

    errno = 0;

  } else if ((len == 0) || (strcmp(filename, "-") == 0)) {
    _file = stdin;
    _stdi = 1;

  } else {
    _file = fopen(filename, "r");
    _pipe = false;
  }

  if (errno)
    fprintf(stderr, "ERROR:  Failed to open input file '%s': %s\n", filename, strerror(errno)), exit(1);
}


compressedFileReader::~compressedFileReader() {

  if (_file == NULL)
    return;

  if (_stdi)
    return;

  if (_pipe)
    pclose(_file);
  else
    fclose(_file);
}


compressedFileWriter::compressedFileWriter(const char *filename, int32 level) {
  char   cmd[FILENAME_MAX * 2];
  int32  len = 0;

  _file = NULL;
  _pipe = false;
  _stdi = false;

  if (filename != NULL)
    len = strlen(filename);

  errno = 0;

  if        ((len > 3) && (strcasecmp(filename + len - 3, ".gz") == 0)) {
    sprintf(cmd, "gzip -%dc > %s", level, filename);
    _file = popen(cmd, "w");
    _pipe = true;

  } else if ((len > 4) && (strcasecmp(filename + len - 4, ".bz2") == 0)) {
    sprintf(cmd, "bzip2 -%dc > %s", level, filename);
    _file = popen(cmd, "w");
    _pipe = true;

  } else if ((len > 3) && (strcasecmp(filename + len - 3, ".xz") == 0)) {
    sprintf(cmd, "xz -%dc > %s", level, filename);
    _file = popen(cmd, "w");
    _pipe = true;

  } else if ((len == 0) || (strcmp(filename, "-") == 0)) {
    _file = stdout;
    _stdi = 1;

  } else {
    _file = fopen(filename, "w");
    _pipe = false;
  }

  if (errno)
    fprintf(stderr, "ERROR:  Failed to open output file '%s': %s\n", filename, strerror(errno)), exit(1);
}


compressedFileWriter::~compressedFileWriter() {

  if (_file == NULL)
    return;

  if (_stdi)
    return;

  if (_pipe)
    pclose(_file);
  else
    fclose(_file);
}
