# Supplementary material for: Canu: scalable and accurate long-read assembly via adaptive k-mer weighting and repeat separation
Source: Genome Res. 2017 May;27(5):722–36. doi: 10.1101/gr.215087.116 (PMC5411767; doi:10.1101/gr.215087.116)
Supplement: Supplemental Material [file supp_gr.215087.116_Supplemental_Code.tar.gz › canu-1.3/src/AS_UTL/AS_UTL_stackTrace.C]

/******************************************************************************
 *
 *  This file is part of canu, a software program that assembles whole-genome
 *  sequencing reads into contigs.
 *
 *  This software is based on:
 *    'Celera Assembler' (http://wgs-assembler.sourceforge.net)
 *    the 'kmer package' (http://kmer.sourceforge.net)
 *  both originally distributed by Applera Corporation under the GNU General
 *  Public License, version 2.
 *
 *  Canu branched from Celera Assembler at its revision 4587.
 *  Canu branched from the kmer project at its revision 1994.
 *
 *  Modifications by:
 *
 *    Brian P. Walenz from 2013-MAR-14 to 2013-AUG-01
 *      are Copyright 2013 J. Craig Venter Institute, and
 *      are subject to the GNU General Public License version 2
 *
 *    Brian P. Walenz beginning on 2016-JAN-11
 *      are a 'United States Government Work', and
 *      are released in the public domain
 *
 *    Sergey Koren beginning on 2016-APR-26
 *      are a 'United States Government Work', and
 *      are released in the public domain
 *
 *  File 'README.licenses' in the root directory of this distribution contains
 *  full conditions and disclaimers for each license.
 */

#include "AS_global.H"

#ifndef __CYGWIN__
   #ifndef _WIN32
      #include <execinfo.h>  //  backtrace
   #endif
#endif
#include <signal.h>
#include <sys/types.h>
#include <sys/wait.h>
#include <stdio.h>
#include <stdlib.h>
#include <string.h>
#include <unistd.h>

#include <cxxabi.h>

//  Derived from
//    http://sourceware.org/git/?p=glibc.git;a=blob;f=debug/segfault.c

//  Linux    g++ -rdynamic -g3 -o st1 st1.C
//  FreeBSD  CC -o unwind unwind.C -I/usr/local/include -L/usr/local/lib -lunwind

//  (Not sure what this is about, but it was with the GDB commands at the end of this file)
//
//  http://sourceware.org/gdb/onlinedocs/gdb/Separate-Debug-Files.html#Separate-Debug-Files
//
//  objcopy --only-kep-debug foo foo.debug
//  strip -g foo
//  objcopy --add-gnu-debuglink=foo.debug foo


#define WRITE_STRING(S) write(2, S, strlen(S))


void
AS_UTL_envokeGDB(void) {

#if 0
  uint64   pid = getpid();
  uint64   cid = fork();
  char     cmd[1024];

  if (cid != 0) {
    //  Parent
    waitpid(cid, NULL, 0);
    return;
  }

  //  Child

  sprintf(cmd, "gdb -quiet -silent -p "F_U64" -batch -x commands", pid);
  system(cmd);
  exit(0);
#endif
}


#ifdef LIBUNWIND

#include <libunwind.h>

void
AS_UTL_catchCrash(int sig_num, siginfo_t *info, void *ctx) {

  WRITE_STRING("\nFailed with '");
  WRITE_STRING(strsignal(sig_num));
  WRITE_STRING("'\n");

  WRITE_STRING("\nBacktrace (mangled):\n\n");

  unw_cursor_t   cursor;
  unw_context_t  uc;
  unw_word_t     ip, sp;
  int            depth = 0;

  unw_getcontext(&uc);           //  Get state
  unw_init_local(&cursor, &uc);  //  Initialize state cursor

  while (unw_step(&cursor) > 0) {
    unw_get_reg(&cursor, UNW_REG_IP, &ip);
    unw_get_reg(&cursor, UNW_REG_SP, &sp);

    unw_word_t off;
    char       name[256];

    if (unw_get_proc_name (&cursor, name, sizeof (name), &off) == 0) {
      if (off)
        fprintf(stderr, "%02d <%s + 0x%lx>  ip=%lx sp=%lx\n", depth, name, (long)off, ip, sp);
      else
        fprintf(stderr, "%02d <%s>  ip=%lx sp=%lx\n", depth, name, ip, sp);
    } else {
      fprintf(stderr, "%02d <?>  ip=%lx sp=%lx\n", depth, ip, sp);
    }

    depth++;
  }

  //WRITE_STRING("\nBacktrace (demangled):\n\n");

  //WRITE_STRING("\nGDB:\n\n");
  //AS_UTL_envokeGDB();

  //  Pass the signal through, only so a core file can get generated.

  struct sigaction sa;

  sa.sa_handler = SIG_DFL;
  sigemptyset (&sa.sa_mask);
  sa.sa_flags = 0;

  sigaction(sig_num, &sa, NULL);

  raise(sig_num);
}

#elif defined(_GNU_SOURCE)

void
AS_UTL_catchCrash(int sig_num, siginfo_t *info, void *ctx) {
  void  *arr[256];
#ifndef __CYGWIN__
#ifndef _WIN32
  int32  cnt = backtrace(arr, 256);

  //  Report the signal we failed on, be careful to not allocate memory.

  WRITE_STRING("\nFailed with '");
  WRITE_STRING(strsignal(sig_num));
  WRITE_STRING("'\n");

  //  Dump a full backtrace, even including the signal handler frames, instead of not dumping anything.

  //  The _fd version doesn't allocate memory, the standard backtrace_symbols does.  Demangling
  //  names also allocates memory.  We'll do the safe one first, just to get something, then try the
  //  others.

  WRITE_STRING("\nBacktrace (mangled):\n\n");

  backtrace_symbols_fd(arr, cnt, 2);

  //  Now that we have something, try to generate a pretty backtrace.

  WRITE_STRING("\nBacktrace (demangled):\n\n");

  char **messages = backtrace_symbols(arr, cnt);

  for (int32 i=0; (i < cnt) && (messages != NULL); ++i) {
    char *mang = NULL;
    char *obgn = NULL;
    char *oend = NULL;

    //  find parantheses and +address offset surrounding mangled name

    for (char *p=messages[i]; (*p) && (oend == NULL); ++p) {
      if      (*p == '(')
        mang = p;

      else if (*p == '+')
        obgn = p;

      else if (*p == ')')
        oend = p;
    }

    //  If all three are valid, attempt to demangle the symbol

    if ((mang != NULL) &&
        (obgn != NULL)  &&
        (oend != NULL)  &&
        (mang < obgn)) {

      *mang++ = 0;
      *obgn++ = 0;
      *oend++ = 0;

      int32 status = 0;
      char *name   = abi::__cxa_demangle(mang, 0, 0, &status);

      if (status > 0)
        //  Failed.
        name = mang;

      fprintf(stderr, "[%d] %s::%s + %s %s\n", i, messages[i], name, obgn, oend);

      //free(name);
    } else {
      fprintf(stderr, "[%d] %s\n", i, messages[i]);
    }
  }

  WRITE_STRING("\nGDB:\n\n");

  AS_UTL_envokeGDB();

  WRITE_STRING("\n");
#endif
#endif

  //  Pass the signal through, only so a core file can get generated.

  struct sigaction sa;

  sa.sa_handler = SIG_DFL;
  sigemptyset (&sa.sa_mask);
  sa.sa_flags = 0;

  sigaction(sig_num, &sa, NULL);

  raise(sig_num);
}

#endif


void
AS_UTL_installCrashCatcher(void) {

#if (!defined(LIBUNWIND) && !defined(_GNU_SOURCE))

  //  No handler, just get out of here.
  return;

#else

  struct sigaction sigact;

  memset(&sigact, 0, sizeof(struct sigaction));

  sigact.sa_sigaction = AS_UTL_catchCrash;
  sigact.sa_flags     = SA_RESTART | SA_SIGINFO;

  //  Don't especially care if these fail or not.

  //sigaction(SIGINT,  &sigact, NULL);  //  Interrupt

  sigaction(SIGILL,  &sigact, NULL);  //  Illegal instruction
  sigaction(SIGFPE,  &sigact, NULL);  //  Floating point exception
  sigaction(SIGABRT, &sigact, NULL);  //  Abort - from assert
  sigaction(SIGBUS,  &sigact, NULL);  //  Bus error
  sigaction(SIGSEGV, &sigact, NULL);  //  Segmentation fault

#endif
}


//
//  Proposed commands for GDB.
//
//  print ""
//  print "info thread"
//  print ""
//  info thread
//  #
//  print ""
//  print "info proc all"
//  print ""
//  info proc all
//  #
//  print ""
//  print "maintenance info sections"
//  print ""
//  maintenance info sections
//  #
//  print ""
//  print "where"
//  print ""
//  where
//  #
//  print ""
//  print ""
//  print ""
//  info args
//  #
//  print ""
//  print ""
//  print ""
//  info locals
//  #
//  #
//  print ""
//  print ""
//  print ""
//  up
//  #
//  #
//  print ""
//  print ""
//  print ""
//  info args
//  #
//  print ""
//  print ""
//  print ""
//  info locals
//  up
//  #
//  #
//  print ""
//  print ""
//  print ""
//  info args
//  #
//  print ""
//  print ""
//  print ""
//  info locals
//  up
//  #
//  #
//  print ""
//  print ""
//  print ""
//  info args
//  #
//  print ""
//  print ""
//  print ""
//  info locals
//  up
//  #
//  #
//  print ""
//  print ""
//  print ""
//  info args
//  #
//  print ""
//  print ""
//  print ""
//  info locals
//  up
//  #
//  #
//  print ""
//  print ""
//  print ""
//  info args
//  #
//  print ""
//  print ""
//  print ""
//  info locals
//  up
//  #
//  #
//  print ""
//  print ""
//  print ""
//  info args
//  #
//  print ""
//  print ""
//  print ""
//  info locals
//  up
//  #
//  #
//  print ""
//  print ""
//  print ""
//  info args
//  #
//  print ""
//  print ""
//  print ""
//  info locals
//  up
//  #
//  #
//  print ""
//  print ""
//  print ""
//  info args
//  #
//  print ""
//  print ""
//  print ""
//  info locals
//  up
//  #
//  #
//  print ""
//  print ""
//  print ""
//  info args
//  #
//  print ""
//  print ""
//  print ""
//  info locals
//  up
//  #
//  quit
//
