# Supplementary material for: Canu: scalable and accurate long-read assembly via adaptive k-mer weighting and repeat separation
Source: Genome Res. 2017 May;27(5):722–36. doi: 10.1101/gr.215087.116 (PMC5411767; doi:10.1101/gr.215087.116)
Supplement: Supplemental Material [file supp_gr.215087.116_Supplemental_Code.tar.gz › canu-1.3/src/AS_UTL/md5.C]

#include "md5.H"

//  The RSA MD5 implementation.  Functions md5_* (at the end) are glue
//  to kmer libutil.

//  See RFC1321, "The MD5 Message-Digest Algorithm", R. Rivest.

//  Copyright (C) 1991-2, RSA Data Security, Inc. Created 1991. All
//  rights reserved.
//
//  License to copy and use this software is granted provided that it
//  is identified as the "RSA Data Security, Inc. MD5 Message-Digest
//  Algorithm" in all material mentioning or referencing this software
//  or this function.
//
//  License is also granted to make and use derivative works provided
//  that such works are identified as "derived from the RSA Data
//  Security, Inc. MD5 Message-Digest Algorithm" in all material
//  mentioning or referencing the derived work.
//
//  RSA Data Security, Inc. makes no representations concerning either
//  the merchantability of this software or the suitability of this
//  software for any particular purpose. It is provided "as is"
//  without express or implied warranty of any kind.
//
//  These notices must be retained in any copies of any part of this
//  documentation and/or software.


typedef struct {
  uint32  state[4];                                   // state (ABCD)
  uint32  count[2];        // number of bits, modulo 2^64 (lsb first)
  unsigned char buffer[64];                           // input buffer
} MD5_CTX;


static void MD5Init(MD5_CTX *);
static void MD5Update(MD5_CTX *, unsigned char const *, size_t);
static void MD5Final(unsigned char [16], MD5_CTX *);

static void MD5Transform(uint32 [4], unsigned char const [64]);
static void Encode(unsigned char *, uint32 *, unsigned int);
static void Decode(uint32 *, unsigned char const *, unsigned int);

//  Constants for MD5Transform routine.
#define S11 7
#define S12 12
#define S13 17
#define S14 22
#define S21 5
#define S22 9
#define S23 14
#define S24 20
#define S31 4
#define S32 11
#define S33 16
#define S34 23
#define S41 6
#define S42 10
#define S43 15
#define S44 21

static unsigned char PADDING[64] = {
  0x80, 0, 0, 0, 0, 0, 0, 0, 0, 0, 0, 0, 0, 0, 0, 0, 0, 0, 0, 0, 0, 0,
  0, 0, 0, 0, 0, 0, 0, 0, 0, 0, 0, 0, 0, 0, 0, 0, 0, 0, 0, 0, 0, 0, 0,
  0, 0, 0, 0, 0, 0, 0, 0, 0, 0, 0, 0, 0, 0, 0, 0, 0, 0, 0
};

//  F, G, H and I are basic MD5 functions.
#define F(x, y, z) (((x) & (y)) | ((~x) & (z)))
#define G(x, y, z) (((x) & (z)) | ((y) & (~z)))
#define H(x, y, z) ((x) ^ (y) ^ (z))
#define I(x, y, z) ((y) ^ ((x) | (~z)))

//  ROTATE_LEFT rotates x left n bits.
#define ROTATE_LEFT(x, n) (((x) << (n)) | ((x) >> (32-(n))))

//  FF, GG, HH, and II transformations for rounds 1, 2, 3, and 4.
//  Rotation is separate from addition to prevent recomputation.
#define FF(a, b, c, d, x, s, ac) { \
 (a) += F ((b), (c), (d)) + (x) + (uint32)(ac); \
 (a) = ROTATE_LEFT ((a), (s)); \
 (a) += (b); \
  }
#define GG(a, b, c, d, x, s, ac) { \
 (a) += G ((b), (c), (d)) + (x) + (uint32)(ac); \
 (a) = ROTATE_LEFT ((a), (s)); \
 (a) += (b); \
  }
#define HH(a, b, c, d, x, s, ac) { \
 (a) += H ((b), (c), (d)) + (x) + (uint32)(ac); \
 (a) = ROTATE_LEFT ((a), (s)); \
 (a) += (b); \
  }
#define II(a, b, c, d, x, s, ac) { \
 (a) += I ((b), (c), (d)) + (x) + (uint32)(ac); \
 (a) = ROTATE_LEFT ((a), (s)); \
 (a) += (b); \
  }

//  MD5 initialization. Begins an MD5 operation, writing a new context.
//
void MD5Init (MD5_CTX *context) {
  context->count[0] = context->count[1] = 0;
  //  Load magic initialization constants.
  context->state[0] = 0x67452301;
  context->state[1] = 0xefcdab89;
  context->state[2] = 0x98badcfe;
  context->state[3] = 0x10325476;
}

//  MD5 block update operation. Continues an MD5 message-digest
//  operation, processing another message block, and updating the
//  context.
//
void MD5Update (MD5_CTX *context, unsigned char const *input, size_t inputLen) {
  unsigned int i, index, partLen;

  //  Compute number of bytes mod 64
  index = (unsigned int)((context->count[0] >> 3) & 0x3F);

  //  Update number of bits
  if ((context->count[0] += ((uint32)inputLen << 3))
      < ((uint32)inputLen << 3))
    context->count[1]++;
  context->count[1] += ((uint32)inputLen >> 29);

  partLen = 64 - index;

  //  Transform as many times as possible.
  if (inputLen >= partLen) {
    memcpy(&context->buffer[index], input, partLen);
    MD5Transform(context->state, context->buffer);

    for (i = partLen; i + 63 < inputLen; i += 64)
      MD5Transform(context->state, &input[i]);

    index = 0;
  }
  else
    i = 0;

  //  Buffer remaining input
  memcpy(&context->buffer[index], &input[i], inputLen-i);
}

//  MD5 finalization. Ends an MD5 message-digest operation, writing the
//  the message digest and zeroizing the context.
//
void MD5Final (unsigned char digest[16], MD5_CTX *context) {
  unsigned char bits[8];
  unsigned int index, padLen;

  //  Save number of bits
  Encode (bits, context->count, 8);

  //  Pad out to 56 mod 64.
  index = (unsigned int)((context->count[0] >> 3) & 0x3f);
  padLen = (index < 56) ? (56 - index) : (120 - index);
  MD5Update (context, PADDING, padLen);

  //  Append length (before padding)
  MD5Update (context, bits, 8);
  //  Store state in digest
  Encode (digest, context->state, 16);

  //  Zeroize sensitive information.
  memset(context, 0, sizeof(*context));
}

//  MD5 basic transformation. Transforms state based on block.
//
static void MD5Transform(uint32 state[4], unsigned char const block[64]) {
  uint32 a = state[0], b = state[1], c = state[2], d = state[3], x[16];

  Decode(x, block, 64);

  //  Round 1
  FF (a, b, c, d, x[ 0], S11, 0xd76aa478); //  1
  FF (d, a, b, c, x[ 1], S12, 0xe8c7b756); //  2
  FF (c, d, a, b, x[ 2], S13, 0x242070db); //  3
  FF (b, c, d, a, x[ 3], S14, 0xc1bdceee); //  4
  FF (a, b, c, d, x[ 4], S11, 0xf57c0faf); //  5
  FF (d, a, b, c, x[ 5], S12, 0x4787c62a); //  6
  FF (c, d, a, b, x[ 6], S13, 0xa8304613); //  7
  FF (b, c, d, a, x[ 7], S14, 0xfd469501); //  8
  FF (a, b, c, d, x[ 8], S11, 0x698098d8); //  9
  FF (d, a, b, c, x[ 9], S12, 0x8b44f7af); //  10
  FF (c, d, a, b, x[10], S13, 0xffff5bb1); //  11
  FF (b, c, d, a, x[11], S14, 0x895cd7be); //  12
  FF (a, b, c, d, x[12], S11, 0x6b901122); //  13
  FF (d, a, b, c, x[13], S12, 0xfd987193); //  14
  FF (c, d, a, b, x[14], S13, 0xa679438e); //  15
  FF (b, c, d, a, x[15], S14, 0x49b40821); //  16

  //  Round 2
  GG (a, b, c, d, x[ 1], S21, 0xf61e2562); //  17
  GG (d, a, b, c, x[ 6], S22, 0xc040b340); //  18
  GG (c, d, a, b, x[11], S23, 0x265e5a51); //  19
  GG (b, c, d, a, x[ 0], S24, 0xe9b6c7aa); //  20
  GG (a, b, c, d, x[ 5], S21, 0xd62f105d); //  21
  GG (d, a, b, c, x[10], S22,  0x2441453); //  22
  GG (c, d, a, b, x[15], S23, 0xd8a1e681); //  23
  GG (b, c, d, a, x[ 4], S24, 0xe7d3fbc8); //  24
  GG (a, b, c, d, x[ 9], S21, 0x21e1cde6); //  25
  GG (d, a, b, c, x[14], S22, 0xc33707d6); //  26
  GG (c, d, a, b, x[ 3], S23, 0xf4d50d87); //  27
  GG (b, c, d, a, x[ 8], S24, 0x455a14ed); //  28
  GG (a, b, c, d, x[13], S21, 0xa9e3e905); //  29
  GG (d, a, b, c, x[ 2], S22, 0xfcefa3f8); //  30
  GG (c, d, a, b, x[ 7], S23, 0x676f02d9); //  31
  GG (b, c, d, a, x[12], S24, 0x8d2a4c8a); //  32

  //  Round 3
  HH (a, b, c, d, x[ 5], S31, 0xfffa3942); //  33
  HH (d, a, b, c, x[ 8], S32, 0x8771f681); //  34
  HH (c, d, a, b, x[11], S33, 0x6d9d6122); //  35
  HH (b, c, d, a, x[14], S34, 0xfde5380c); //  36
  HH (a, b, c, d, x[ 1], S31, 0xa4beea44); //  37
  HH (d, a, b, c, x[ 4], S32, 0x4bdecfa9); //  38
  HH (c, d, a, b, x[ 7], S33, 0xf6bb4b60); //  39
  HH (b, c, d, a, x[10], S34, 0xbebfbc70); //  40
  HH (a, b, c, d, x[13], S31, 0x289b7ec6); //  41
  HH (d, a, b, c, x[ 0], S32, 0xeaa127fa); //  42
  HH (c, d, a, b, x[ 3], S33, 0xd4ef3085); //  43
  HH (b, c, d, a, x[ 6], S34,  0x4881d05); //  44
  HH (a, b, c, d, x[ 9], S31, 0xd9d4d039); //  45
  HH (d, a, b, c, x[12], S32, 0xe6db99e5); //  46
  HH (c, d, a, b, x[15], S33, 0x1fa27cf8); //  47
  HH (b, c, d, a, x[ 2], S34, 0xc4ac5665); //  48

  //  Round 4
  II (a, b, c, d, x[ 0], S41, 0xf4292244); //  49
  II (d, a, b, c, x[ 7], S42, 0x432aff97); //  50
  II (c, d, a, b, x[14], S43, 0xab9423a7); //  51
  II (b, c, d, a, x[ 5], S44, 0xfc93a039); //  52
  II (a, b, c, d, x[12], S41, 0x655b59c3); //  53
  II (d, a, b, c, x[ 3], S42, 0x8f0ccc92); //  54
  II (c, d, a, b, x[10], S43, 0xffeff47d); //  55
  II (b, c, d, a, x[ 1], S44, 0x85845dd1); //  56
  II (a, b, c, d, x[ 8], S41, 0x6fa87e4f); //  57
  II (d, a, b, c, x[15], S42, 0xfe2ce6e0); //  58
  II (c, d, a, b, x[ 6], S43, 0xa3014314); //  59
  II (b, c, d, a, x[13], S44, 0x4e0811a1); //  60
  II (a, b, c, d, x[ 4], S41, 0xf7537e82); //  61
  II (d, a, b, c, x[11], S42, 0xbd3af235); //  62
  II (c, d, a, b, x[ 2], S43, 0x2ad7d2bb); //  63
  II (b, c, d, a, x[ 9], S44, 0xeb86d391); //  64

  state[0] += a;
  state[1] += b;
  state[2] += c;
  state[3] += d;

  //  Zeroize sensitive information.
  memset (x, 0, sizeof(x));
}

//  Encodes input (uint32) into output (unsigned char). Assumes len is
//  a multiple of 4.
//
static void Encode (unsigned char *output, uint32 *input, unsigned int len) {
  unsigned int i, j;

  for (i = 0, j = 0; j < len; i++, j += 4) {
    output[j] = (unsigned char)(input[i] & 0xff);
    output[j+1] = (unsigned char)((input[i] >> 8) & 0xff);
    output[j+2] = (unsigned char)((input[i] >> 16) & 0xff);
    output[j+3] = (unsigned char)((input[i] >> 24) & 0xff);
  }
}

//  Decodes input (unsigned char) into output (uint32). Assumes len is
//  a multiple of 4.
//
static void Decode (uint32 *output, unsigned char const *input, unsigned int len) {
  unsigned int i, j;

  for (i = 0, j = 0; j < len; i++, j += 4)
    output[i] = ((uint32)input[j]) | (((uint32)input[j+1]) << 8) |
      (((uint32)input[j+2]) << 16) | (((uint32)input[j+3]) << 24);
}


////////////////////////////////////////////////////////////////////////////////
//
//  kmer glue functions
//
////////////////////////////////////////////////////////////////////////////////


int
md5_compare(void const *a, void const *b) {
  md5_s const *A = (md5_s const *)a;
  md5_s const *B = (md5_s const *)b;

  if (A->a < B->a) return(-1);
  if (A->a > B->a) return(1);
  if (A->b < B->b) return(-1);
  if (A->b > B->b) return(1);
  return(0);
}

static const char *md5_letters = "0123456789abcdef";

char*
md5_toascii(md5_s *m, char *s) {
  int i;
  for (i=0; i<16; i++) {
    s[15-i   ] = md5_letters[(m->a >> 4*i) & 0x0f];
    s[15-i+16] = md5_letters[(m->b >> 4*i) & 0x0f];
  }
  s[32] = 0;

  return(s);
}

md5_s*
md5_string(md5_s *m, char *s, uint32 l) {
  MD5_CTX         ctx;
  unsigned char   dig[16];
  int             i = 0;

  if (m == NULL) {
    errno = 0;
    m = new md5_s;
    if (errno) {
      fprintf(stderr, "md5_string()-- Can't allocate a md5_s.\n%s\n", strerror(errno));
      exit(1);
    }
  }

  MD5Init(&ctx);
  MD5Update(&ctx, (unsigned char*)s, l);
  MD5Final(dig, &ctx);

  m->a = dig[0];
  while (i<8) {
    m->a <<= 8;
    m->a |= dig[i++];
  }

  m->b  = dig[i++];
  while (i<16) {
    m->b <<= 8;
    m->b |= dig[i++];
  }

  return(m);
}

static
md5_increment_s*
md5_increment_initialize(void) {
  md5_increment_s *m;

  errno = 0;
  m = new md5_increment_s;
  if (errno) {
    fprintf(stderr, "md5_increment_*()-- Can't allocate a md5_increment_s.\n%s\n", strerror(errno));
    exit(1);
  }

  m->context = new MD5_CTX;
  if (errno) {
    fprintf(stderr, "md5_increment_*()-- Can't allocate a md5 context.\n%s\n", strerror(errno));
    exit(1);
  }
  MD5Init((MD5_CTX *)m->context);

  m->bufferPos = 0;

  return(m);
}

md5_increment_s*
md5_increment_char(md5_increment_s *m, char s) {

  if (m == NULL)
    m = md5_increment_initialize();

  m->buffer[m->bufferPos++] = s;

  if (m->bufferPos == MD5_BUFFER_SIZE) {
    MD5Update((MD5_CTX *)m->context, m->buffer, m->bufferPos);
    m->bufferPos = 0;
  }

  return(m);
}

md5_increment_s*
md5_increment_block(md5_increment_s *m, char *s, uint32 l) {

  if (m == NULL)
    m = md5_increment_initialize();

  MD5Update((MD5_CTX *)m->context, (unsigned char*)s, l);

  return(m);
}

void
md5_increment_finalize(md5_increment_s *m) {
  MD5_CTX        *ctx = (MD5_CTX *)m->context;
  unsigned char   dig[16];
  int             i = 0;

  if (m->bufferPos > 0) {
    MD5Update((MD5_CTX *)m->context, m->buffer, m->bufferPos);
    m->bufferPos = 0;
  }

  MD5Final(dig, ctx);

  m->a = dig[0];
  while (i<8) {
    m->a <<= 8;
    m->a |= dig[i++];
  }

  m->b  = dig[i++];
  while (i<16) {
    m->b <<= 8;
    m->b |= dig[i++];
  }

  m->context = 0L;

  delete ctx;
}

void
md5_increment_destroy(md5_increment_s *m) {
  delete m;
}
