# Supplementary material for: Canu: scalable and accurate long-read assembly via adaptive k-mer weighting and repeat separation
Source: Genome Res. 2017 May;27(5):722–36. doi: 10.1101/gr.215087.116 (PMC5411767; doi:10.1101/gr.215087.116)
Supplement: Supplemental Material [file supp_gr.215087.116_Supplemental_Code.tar.gz › canu-1.3/src/AS_UTL/readBuffer.C]

/******************************************************************************
 *
 *  This file is part of canu, a software program that assembles whole-genome
 *  sequencing reads into contigs.
 *
 *  This software is based on:
 *    'Celera Assembler' (http://wgs-assembler.sourceforge.net)
 *    the 'kmer package' (http://kmer.sourceforge.net)
 *  both originally distributed by Applera Corporation under the GNU General
 *  Public License, version 2.
 *
 *  Canu branched from Celera Assembler at its revision 4587.
 *  Canu branched from the kmer project at its revision 1994.
 *
 *  This file is derived from:
 *
 *    kmer/libutil/readBuffer.C
 *
 *  Modifications by:
 *
 *    Brian P. Walenz on 2004-MAY-06
 *      are Copyright 2004 Applera Corporation, and
 *      are subject to the GNU General Public License version 2
 *
 *    Brian P. Walenz from 2004-MAY-11 to 2004-OCT-10
 *      are Copyright 2004 Brian P. Walenz, and
 *      are subject to the GNU General Public License version 2
 *
 *    Brian P. Walenz from 2005-APR-01 to 2014-APR-11
 *      are Copyright 2005-2010,2014 J. Craig Venter Institute, and
 *      are subject to the GNU General Public License version 2
 *
 *    Brian P. Walenz from 2014-AUG-22 to 2014-DEC-08
 *      are Copyright 2014 Battelle National Biodefense Institute, and
 *      are subject to the BSD 3-Clause License
 *
 *    Brian P. Walenz beginning on 2015-OCT-29
 *      are a 'United States Government Work', and
 *      are released in the public domain
 *
 *  File 'README.licenses' in the root directory of this distribution contains
 *  full conditions and disclaimers for each license.
 */

#include "readBuffer.H"
#include "memoryMappedFile.H"

#if 0
#include <stdio.h>
#include <stdlib.h>
#include <unistd.h>
#include <errno.h>
#include <string.h>
#endif
#include <fcntl.h>

//  If bufferMax is zero, then the file is accessed using memory
//  mapped I/O.  Otherwise, a small buffer is used.
//
readBuffer::readBuffer(const char *filename, uint64 bufferMax) {

  _filename    = 0L;
  _file        = 0;
  _filePos     = 0;
  _mmap        = NULL;
  _stdin       = false;
  _eof         = false;
  _bufferPos   = 0;
  _bufferLen   = 0;
  _bufferMax   = 0;
  _buffer      = 0L;

  if (((filename == 0L) && (isatty(fileno(stdin)) == 0)) ||
      ((filename != 0L) && (filename[0] == '-') && (filename[1] == 0))) {
    _filename  = new char [32];
    strcpy(_filename, "(stdin)");

    _stdin = true;

    if (bufferMax == 0)
      bufferMax = 32 * 1024;
  } else if (filename == 0L) {
    fprintf(stderr, "readBuffer()-- no filename supplied, and I will not use the terminal for input.\n"), exit(1);
  } else {
    _filename  = new char [strlen(filename) + 1];
    strcpy(_filename, filename);
  }

  if (bufferMax == 0) {
    _mmap   = new memoryMappedFile(_filename);
    _buffer = (char *)_mmap->get(0);
  } else {
    errno = 0;
    _file = (_stdin) ? fileno(stdin) : open(_filename, O_RDONLY | O_LARGEFILE);
    if (errno)
      fprintf(stderr, "readBuffer()-- couldn't open the file '%s': %s\n",
              _filename, strerror(errno)), exit(1);

    _bufferMax   = bufferMax;
    _buffer      = new char [_bufferMax];
  }

  fillBuffer();

  if (_bufferLen == 0)
    _eof   = true;
}


readBuffer::readBuffer(FILE *file, uint64 bufferMax) {

  if (bufferMax == 0)
    fprintf(stderr, "readBuffer()-- WARNING: mmap() not supported in readBuffer(FILE *)\n");

  _filename    = new char [32];
  _file        = fileno(file);
  _filePos     = 0;
  _mmap        = NULL;
  _stdin       = false;
  _eof         = false;
  _bufferPos   = 0;
  _bufferLen   = 0;
  _bufferMax   = (bufferMax == 0) ? 32 * 1024 : bufferMax;
  _buffer      = new char [_bufferMax];

  strcpy(_filename, "(hidden file)");

  //  Just be sure that we are at the start of the file.
  errno = 0;
  lseek(_file, 0, SEEK_SET);
  if ((errno) && (errno != ESPIPE))
    fprintf(stderr, "readBuffer()-- '%s' couldn't seek to position 0: %s\n",
            _filename, strerror(errno)), exit(1);

  fillBuffer();

  if (_bufferLen == 0)
    _eof   = true;
}


readBuffer::~readBuffer() {

  delete [] _filename;

  if (_mmap)
    delete    _mmap;
  else
    delete [] _buffer;

  if (_stdin == false)
    close(_file);
}


void
readBuffer::fillBuffer(void) {

  //  If there is still stuff in the buffer, no need to fill.
  if (_bufferPos < _bufferLen)
    return;

  //  No more stuff in the buffer.  But if mmap'd, ths means we're EOF.
  if (_mmap) {
    _eof = true;
    return;
  }

  _bufferPos = 0;
  _bufferLen = 0;

 again:
  errno = 0;
  _bufferLen = (uint64)::read(_file, _buffer, _bufferMax);
  if (errno == EAGAIN)
    goto again;
  if (errno)
    fprintf(stderr, "readBuffer::fillBuffer()-- only read "F_U64" bytes, couldn't read "F_U64" bytes from '%s': %s\n",
            _bufferLen, _bufferMax, _filename, strerror(errno)), exit(1);

  if (_bufferLen == 0)
    _eof = true;
}


void
readBuffer::seek(uint64 pos) {

  if (_stdin == true) {
    if (_filePos < _bufferLen) {
      _filePos   = 0;
      _bufferPos = 0;
      return;
    } else {
      fprintf(stderr, "readBuffer()-- seek() not available for file 'stdin'.\n");
      exit(1);
    }

    return;
  }

  assert(_stdin == false);

  if (_mmap) {
    _bufferPos = pos;
    _filePos   = pos;
  } else {
    errno = 0;
    lseek(_file, pos, SEEK_SET);
    if (errno)
      fprintf(stderr, "readBuffer()-- '%s' couldn't seek to position "F_U64": %s\n",
              _filename, pos, strerror(errno)), exit(1);

    _bufferLen = 0;
    _bufferPos = 0;
    _filePos   = pos;

    fillBuffer();
  }

  _eof       = (_bufferPos >= _bufferLen);
}


uint64
readBuffer::read(void *buf, uint64 len) {
  char  *bufchar = (char *)buf;

  //  Handle the mmap'd file first.

  if (_mmap) {
    uint64 c = 0;

    while ((_bufferPos < _bufferLen) && (c < len)) {
      bufchar[c++] = _buffer[_bufferPos++];
      _filePos++;
    }

    if (c == 0)
      _eof = true;

    return(c);
  }

  //  Easy case; the next len bytes are already in the buffer; just
  //  copy and move the position.

  if (_bufferLen - _bufferPos > len) {
    memcpy(bufchar, _buffer + _bufferPos, len);
    _bufferPos += len;

    fillBuffer();

    _filePos   += len;

    return(len);
  }

  //  Existing buffer not big enough.  Copy what's there, then finish
  //  with a read.

  uint64   bCopied = 0;   //  Number of bytes copied into the buffer
  uint64   bRead   = 0;   //  Number of bytes read into the buffer
  uint64   bAct    = 0;   //  Number of bytes actually read from disk

  memcpy(bufchar, _buffer + _bufferPos, _bufferLen - _bufferPos);
  bCopied    = _bufferLen - _bufferPos;
  _bufferPos = _bufferLen;

  while (bCopied + bRead < len) {
    errno = 0;
    bAct = (uint64)::read(_file, bufchar + bCopied + bRead, len - bCopied - bRead);
    if (errno)
      fprintf(stderr, "readBuffer()-- couldn't read "F_U64" bytes from '%s': n%s\n",
              len, _filename, strerror(errno)), exit(1);

    //  If we hit EOF, return a short read
    if (bAct == 0)
      len = 0;

    bRead += bAct;
  }

  fillBuffer();

  _filePos += bCopied + bRead;

  return(bCopied + bRead);
}


uint64
readBuffer::read(void *buf, uint64 maxlen, char stop) {
  char  *bufchar = (char *)buf;
  uint64 c = 0;

  //  We will copy up to 'maxlen'-1 bytes into 'buf', or stop at the first occurrence of 'stop'.
  //  This will reserve space at the end of any string for a zero-terminating byte.
  maxlen--;

  if (_mmap) {
    //  Handle the mmap'd file first.
    while ((_bufferPos < _bufferLen) &&
           (c < maxlen)) {
      bufchar[c++] = _buffer[_bufferPos++];

      if (bufchar[c-1] == stop)
        break;
    }

    if (_bufferPos >= _bufferLen)
      _eof = true;

  } else {
    //  And the usual case.
    while ((_eof == false) && (c < maxlen)) {
      bufchar[c++] = _buffer[_bufferPos++];

      if (_bufferPos >= _bufferLen)
        fillBuffer();

      if (bufchar[c-1] == stop)
        break;
    }
  }

  bufchar[c] = 0;

  return(c);
}
