# Supplementary material for: Canu: scalable and accurate long-read assembly via adaptive k-mer weighting and repeat separation
Source: Genome Res. 2017 May;27(5):722–36. doi: 10.1101/gr.215087.116 (PMC5411767; doi:10.1101/gr.215087.116)
Supplement: Supplemental Material [file supp_gr.215087.116_Supplemental_Code.tar.gz › canu-1.3/src/AS_UTL/splitToWords.H]

/******************************************************************************
 *
 *  This file is part of canu, a software program that assembles whole-genome
 *  sequencing reads into contigs.
 *
 *  This software is based on:
 *    'Celera Assembler' (http://wgs-assembler.sourceforge.net)
 *    the 'kmer package' (http://kmer.sourceforge.net)
 *  both originally distributed by Applera Corporation under the GNU General
 *  Public License, version 2.
 *
 *  Canu branched from Celera Assembler at its revision 4587.
 *  Canu branched from the kmer project at its revision 1994.
 *
 *  This file is derived from:
 *
 *    kmer/libutil/splitToWords.H
 *
 *  Modifications by:
 *
 *    Brian P. Walenz from 2005-JUL-12 to 2014-APR-11
 *      are Copyright 2005-2006,2012,2014 J. Craig Venter Institute, and
 *      are subject to the GNU General Public License version 2
 *
 *    Brian P. Walenz from 2014-DEC-05 to 2015-AUG-11
 *      are Copyright 2014-2015 Battelle National Biodefense Institute, and
 *      are subject to the BSD 3-Clause License
 *
 *    Brian P. Walenz beginning on 2016-FEB-25
 *      are a 'United States Government Work', and
 *      are released in the public domain
 *
 *  File 'README.licenses' in the root directory of this distribution contains
 *  full conditions and disclaimers for each license.
 */

#ifndef SPLITTOWORDS_H
#define SPLITTOWORDS_H


class splitToWords {
public:
  splitToWords() {
    _argWords = 0;
    _maxWords = 0;
    _arg      = 0L;
    _maxChars = 0;
    _cmd      = 0L;
  };
  splitToWords(char *cmd) {
    _argWords = 0;
    _maxWords = 0;
    _arg      = 0L;
    _maxChars = 0;
    _cmd      = 0L;

    split(cmd);
  };
  ~splitToWords() {
    delete [] _cmd;
    delete [] _arg;
  };


  void   split(char *cmd) {

    //  Step Zero:
    //
    //  Count the length of the string, in words and in characters.
    //  For simplicity, we overcount words, by just counting white-space.
    //
    //  Then, allocate space for a temporary copy of the string, and a
    //  set of pointers into the temporary copy (much like argv).
    //
    uint32   cmdChars = 1;  //  1 == Space for terminating 0
    uint32   cmdWords = 2;  //  2 == Space for first word and terminating 0L

    for (char *tmp=cmd; *tmp; tmp++) {
      cmdWords += (*tmp == ' ')  ? 1 : 0;
      cmdWords += (*tmp == '\t') ? 1 : 0;
      cmdChars++;
    }

    if (cmdChars > _maxChars) {
      delete [] _cmd;
      _cmd      = new char   [cmdChars];
      _maxChars = cmdChars;
    }
    if (cmdWords > _maxWords) {
      delete [] _arg;
      _arg      = new char * [cmdWords];
      _maxWords = cmdWords;
    }

    _argWords = 0;

    //  Step One:
    //
    //  Determine where the words are in the command string, copying the
    //  string to _cmd and storing words in _arg.
    //
    bool           isFirst  = true;
    char          *cmdI = cmd;
    char          *cmdO = _cmd;

    while (*cmdI) {

      //  If we are at a non-space character, we are in a word.  If
      //  this is the first character in the word, save the word in
      //  the args list.
      //
      //  Otherwise we are at a space and thus not in a word.  Make
      //  all spaces be string terminators, and declare that we are
      //  at the start of a word.
      //
      if ((*cmdI != ' ') && (*cmdI != '\t') && (*cmdI != '\n') && (*cmdI != '\r')) {
        *cmdO = *cmdI;

        if (isFirst) {
          _arg[_argWords++] = cmdO;
          isFirst           = false;
        }
      } else {
        *cmdO   = 0;
        isFirst = true;
      }

      cmdI++;
      cmdO++;
    }

    //  Finish off the list by terminating the last arg, and
    //  terminating the list of args.
    //
    *cmdO           = 0;
    _arg[_argWords] = 0L;
  };


  uint32  numWords(void)        { return(_argWords); };
  char   *getWord(uint32 i)     { return(_arg[i]); };
  char   *operator[](uint32 i)  { return(_arg[i]); };
  int64  operator()(uint32 i)  { return(strtoull(_arg[i], NULL, 10)); };
private:
  uint32    _argWords;
  uint32    _maxWords;
  char    **_arg;
  uint32    _maxChars;
  char     *_cmd;
};


#endif  //  SPLITTOWORDS_H
