# Supplementary material for: Canu: scalable and accurate long-read assembly via adaptive k-mer weighting and repeat separation
Source: Genome Res. 2017 May;27(5):722–36. doi: 10.1101/gr.215087.116 (PMC5411767; doi:10.1101/gr.215087.116)
Supplement: Supplemental Material [file supp_gr.215087.116_Supplemental_Code.tar.gz › canu-1.3/src/AS_UTL/stddev.H]

/******************************************************************************
 *
 *  This file is part of canu, a software program that assembles whole-genome
 *  sequencing reads into contigs.
 *
 *  This software is based on:
 *    'Celera Assembler' (http://wgs-assembler.sourceforge.net)
 *    the 'kmer package' (http://kmer.sourceforge.net)
 *  both originally distributed by Applera Corporation under the GNU General
 *  Public License, version 2.
 *
 *  Canu branched from Celera Assembler at its revision 4587.
 *  Canu branched from the kmer project at its revision 1994.
 *
 *  Modifications by:
 *
 *    Brian P. Walenz from 2015-JUL-23 to 2015-AUG-18
 *      are Copyright 2015 Battelle National Biodefense Institute, and
 *      are subject to the BSD 3-Clause License
 *
 *    Brian P. Walenz beginning on 2015-OCT-27
 *      are a 'United States Government Work', and
 *      are released in the public domain
 *
 *    Sergey Koren beginning on 2016-MAR-31
 *      are a 'United States Government Work', and
 *      are released in the public domain
 *
 *  File 'README.licenses' in the root directory of this distribution contains
 *  full conditions and disclaimers for each license.
 */

#ifndef STDDEV_H
#define STDDEV_H

#include "AS_global.H"

#include <vector>
#include <algorithm>

using namespace std;


//  Online mean and std.dev calculation.
//  B. P. Welford, Technometrics, Vol 4, No 3, Aug 1962 pp 419-420.
//    http://www2.in.tu-clausthal.de/~zach/teaching/info_literatur/Welford.pdf
//  Also presented in Knuth Vol 2 (3rd Ed.) pp 232.
//
template<typename TT>
class stdDev {
public:
  stdDev() {
    _mn = 0.0;
    _sn = 0.0;
    _nn = 0;
  };

  ~stdDev() {
  };

  void     insert(TT val) {
    double m0 = _mn;
    double s0 = _sn;
    uint32 n0 = _nn + 1;

    if (_nn & 0x80000000)
      fprintf(stderr, "ERROR: stdDev has been finalized; can't insert() new value.\n"), exit(1);

    _mn = m0 + (val - m0) / n0;
    _sn = s0 + (val - m0) * (val - _mn);
    _nn = n0;
  };

  void     remove(double val) {
    uint32 n0 = _nn - 1;
    double m0 = (n0 == 0) ? (0) : ((_nn * _mn - val) / n0);
    double s0 = _sn - (val - m0) * (val - _mn);

    if (_nn & 0x80000000)
      fprintf(stderr, "ERROR: stdDev has been finalized; can't remove() old value.\n"), exit(1);

    _nn = n0;
    _mn = m0;
    _sn = s0;
  };

  void     finalize(void) {
    _sn  = stddev();
    _nn  |= 0x80000000;
  };

  uint32   size(void) {
    return(_nn & 0x7fffffff);
  };

  double   mean(void) {
    return(_mn);
  };

  double   variance(void) {
    if (_nn & 0x80000000)
      return(_sn * _sn);
    else
      return((_nn < 2) ? (0.0) : (_sn / (_nn-1)));
  };

  double   stddev(void) {
    if (_nn & 0x80000000)
      return(_sn);
    else
      return(sqrt(variance()));
  };

private:
  double   _mn;  //  mean
  double   _sn;  //  "sum of variances"
  uint32   _nn;  //  number of items in the set
};


//  Offline mean and std.dev calculation.  Filters outliers.
//  Does not work well with unsigned types.  The 'smallest' compute can underflow.
//
template<typename TT>
void
computeStdDev(vector<TT> dist, double &mean, double &stddev, bool isSorted=false) {
  mean   = 0;
  stddev = 0;

  if (dist.size() == 0)
    return;

  //  Sort the values.  Lets us approximate the stddev for filtering out outliers.

  if (isSorted == false)
    sort(dist.begin(), dist.end());

  //  Approximate the stddev to filter out outliers.  This is done by assuming we're normally
  //  distributed, finding the values that would represent 1 standard deviation (about 68.27% of the
  //  data), and using that to find the 5 std.dev. limits.

  TT median     = dist[1 * dist.size() / 2];

  TT oneThird   = dist[1 * dist.size() / 3];
  TT twoThird   = dist[2 * dist.size() / 3];

  TT approxStd  = max(median - oneThird, twoThird - median);

  TT biggest    = median + approxStd * 5;
  TT smallest   = median - approxStd * 5;

  fprintf(stderr, "computeStdDev  %d %d %d %d %d %d\n", median, oneThird, twoThird, approxStd, biggest, smallest);

  //  Now, compute the number of samples within our bounds.  And find the mean, too.

  size_t  numSamples = 0;

  for (size_t x=0; x<dist.size(); x++)
    if ((smallest  <= dist[x]) &&
        (dist[x]   <= biggest)) {
      numSamples += 1;
      mean       += dist[x];
    }

  if (numSamples == 0)
    return;

  mean   = mean / numSamples;

  //  Use the standard std.dev. algorithm, tossing out the outliers.

  for (uint64 x=0; x<dist.size(); x++)
    if ((smallest  <= dist[x]) &&
        (dist[x]   <= biggest))
      stddev += (dist[x] - mean) * (dist[x] - mean);

  if (numSamples > 1)
    stddev = sqrt(stddev / (numSamples - 1));
};


//  Compute the mode.  Once the values are sorted, we just need to scan the list and remember the
//  most common value.
//
template<typename TT>
void
computeMode(vector<TT> dist, TT &mode, bool isSorted=false) {
  mode = 0;

  if (dist.size() == 0)
    return;

  if (isSorted == false)
    sort(dist.begin(), dist.end());

  uint32  modeCnt = 0;
  TT      modeVal = 0;

  uint32  modeTmpCnt = 0;
  TT      modeTmpVal = 0;

  for (uint64 x=0; x<dist.size(); x++) {
    if (dist[x] != modeTmpVal) {
      if (modeCnt < modeTmpCnt) {
        modeCnt = modeTmpCnt;
        modeVal = modeTmpVal;
      }

      modeTmpCnt = 1;
      modeTmpVal = dist[x];
    }

    modeTmpCnt++;
  }

  if (modeCnt < modeTmpCnt) {
    modeCnt = modeTmpCnt;
    modeVal = modeTmpVal;
  }

  mode = modeVal;
}


//  Comptue the median and median absolute deviation.  Sort the values to find the median, then
//  build a new vector of |median - x| and find the median of that.
//
template<typename TT>
void
computeMedianAbsoluteDeviation(vector<TT> dist, TT &median, TT &mad, bool isSorted=false) {
  median = 0;
  mad    = 0;

  if (dist.size() == 0)
    return;

  if (isSorted == false)
    sort(dist.begin(), dist.end());

  //  Technically, if there are an even number of values, the median should be the average of the two
  //  in the middle.

  median = dist[ dist.size()/2 ];

  vector<TT>  m;

  for (uint64 ii=0; ii<dist.size(); ii++) {
    if (dist[ii] < median)
      m.push_back(median - dist[ii]);
    else
      m.push_back(dist[ii] - median);
  }

  sort(m.begin(), m.end());

  mad = m[ m.size()/2 ];
};


template<typename TT>
TT
computeExponentialMovingAverage(TT alpha, TT ema, TT value) {
  assert(0.0   <= alpha);
  assert(alpha <= 1.0);

  return(alpha * value + (1 - alpha) * ema);
};


template<typename TT>
class genericStatistics {
public:
  genericStatistics() {

    _finalized = false;

    _mean   = 0.0;
    _stddev = 0.0;

    _mode   = 0;

    _median = 0;
    _mad    = 0;

  };
  ~genericStatistics() {
  };

  void               add(TT data) {
    _finalized = false;
    _data.push_back(data);
  };


  uint64             numberOfObjects(void) {
    finalizeData();
    return(_data.size());
  }

  double             mean(void) {
    finalizeData();
    return(_mean);
  }
  double             stddev(void) {
    finalizeData();
    return(_stddev);
  };

  TT                 median(void) {
    finalizeData();
    return(_median);
  };
  TT                 mad(void) {       //  Median Absolute Deviation
    finalizeData();
    return(_mad);
  };

  vector<uint64>    &histogram(void) {    //  Returns pointer to private histogram data
    finalizeData();
    return(&_histogram);
  };

  vector<uint64>    &Nstatistics(void) {  //  Returns pointer to private N data
    finalizeData();
    return(&_Nstatistics);
  };

  void               finalizeData(void) {
    if (_finalized == true)
      return;

    computeStdDev(_data, _mean, _stddev);                  //  Filters out outliers
    computeMode(_data, _mode);                             //  Mo filtering
    computeMedianAbsoluteDeviation(_data, _median, _mad);  //  No filtering

    _finalized = true;
  };


private:
  bool            _finalized;

  vector<TT>      _data;

  double          _mean;
  double          _stddev;

  TT              _mode;

  TT              _median;
  TT              _mad;

  vector<uint64>  _histogram;
  vector<uint64>  _Nstatistics;
};


class histogramStatistics {
public:
  histogramStatistics() {
    _histogramAlloc = 1024 * 1024;
    _histogramMax = 0;
    _histogram    = new uint64 [_histogramAlloc];

    memset(_histogram, 0, sizeof(uint64) * _histogramAlloc);

    _finalized = false;

    clearStatistics();
  };
  ~histogramStatistics() {
    delete [] _histogram;
  };

  void               add(uint64 data, uint32 count=1) {
    while (_histogramAlloc < data)
      resizeArray(_histogram, _histogramMax+1, _histogramAlloc, _histogramAlloc * 2, resizeArray_copyData | resizeArray_clearNew);

    if (_histogramMax < data)
      _histogramMax = data;

    _histogram[data] += count;
    _finalized = false;
  };


  uint64             numberOfObjects(void)  { finalizeData(); return(_numObjs);  };

  double             mean(void)             { finalizeData(); return(_mean);     };
  double             stddev(void)           { finalizeData(); return(_stddev);   };

  uint64             median(void)           { finalizeData(); return(_median);   };
  uint64             mad(void)              { finalizeData(); return(_mad);      };

#if 0
  vector<uint64>    &histogram(void) {    //  Returns pointer to private histogram data
    finalizeData();
    return(&_histogram);
  };

  vector<uint64>    &Nstatistics(void) {  //  Returns pointer to private N data
    finalizeData();
    return(&_Nstatistics);
  };
#endif

  void               clearStatistics(void) {
    _numObjs  = 0;

    _mean     = 0.0;
    _stddev   = 0.0;

    _mode     = 0;

    _median   = 0;
    _mad      = 0;
  };

  void               finalizeData(void) {

    if (_finalized == true)
      return;

    clearStatistics();

    //  Compute number of objects

    for (uint64 ii=0; ii <= _histogramMax; ii++)
      _numObjs += _histogram[ii];

    //  Compute mean and stddev

    for (uint64 ii=0; ii <= _histogramMax; ii++)
      _mean += ii * _histogram[ii];

    if (_numObjs > 1)
      _mean /= _numObjs;

    for (uint64 ii=0; ii <= _histogramMax; ii++)
      _stddev += _histogram[ii] * (ii - _mean) * (ii - _mean);

    if (_numObjs > 1)
      _stddev = sqrt(_stddev / (_numObjs - 1));

    //  Compute mode

    for (uint64 ii=0; ii <= _histogramMax; ii++)
      if (_histogram[ii] > _histogram[_mode])
        _mode = ii;

    //  Compute median and mad

    for (uint64 ii=0; ii <= _histogramMax; ii++)
      if (_median < _numObjs / 2) {
        _median += _histogram[ii];
      } else {
        _median = ii;
        break;
      }

    uint64  *maddata = new uint64 [_histogramAlloc];

    memset(maddata, 0, sizeof(uint64) * _histogramAlloc);

    for (uint64 ii=0; ii <= _histogramMax; ii++) {
      uint64  mad = (ii < _median) ? (_median - ii) : (ii - _median);
      maddata[mad] += _histogram[ii];
    }

    for (uint64 ii=0; ii <= _histogramMax; ii++)
      if (_mad < _numObjs / 2) {
        _mad += maddata[ii];
      } else {
        _mad = ii;
        break;
      }

    //  And, done

    delete [] maddata;

    _finalized = true;
  };

  uint64           histogram(uint64 ii) {
    return(_histogram[ii]);
  };
  uint64           histogramMax(void) {
    return(_histogramMax);
  };

  void             writeHistogram(FILE *F, char *label) {
    fprintf(F, "#%s\tquantity\n", label);

    for (uint64 ii=0; ii <= _histogramMax; ii++)
      fprintf(F, F_U64"\t"F_U64"\n", ii, _histogram[ii]);
  };


private:
  bool            _finalized;

  uint64          _histogramAlloc;  //  Maximum allocated value
  uint64          _histogramMax;    //  Maximum valid value
  uint64         *_histogram;

  uint64          _numObjs;

  double          _mean;
  double          _stddev;

  uint64          _mode;

  uint64          _median;
  uint64          _mad;
};


#endif  //  STDDEV_H
