# Supplementary material for: Canu: scalable and accurate long-read assembly via adaptive k-mer weighting and repeat separation
Source: Genome Res. 2017 May;27(5):722–36. doi: 10.1101/gr.215087.116 (PMC5411767; doi:10.1101/gr.215087.116)
Supplement: Supplemental Material [file supp_gr.215087.116_Supplemental_Code.tar.gz › canu-1.3/src/AS_global.C]

/******************************************************************************
 *
 *  This file is part of canu, a software program that assembles whole-genome
 *  sequencing reads into contigs.
 *
 *  This software is based on:
 *    'Celera Assembler' (http://wgs-assembler.sourceforge.net)
 *    the 'kmer package' (http://kmer.sourceforge.net)
 *  both originally distributed by Applera Corporation under the GNU General
 *  Public License, version 2.
 *
 *  Canu branched from Celera Assembler at its revision 4587.
 *  Canu branched from the kmer project at its revision 1994.
 *
 *  Modifications by:
 *
 *    Brian P. Walenz from 2007-AUG-03 to 2013-AUG-01
 *      are Copyright 2007-2009,2011-2013 J. Craig Venter Institute, and
 *      are subject to the GNU General Public License version 2
 *
 *    Sergey Koren on 2009-MAR-06
 *      are Copyright 2009 J. Craig Venter Institute, and
 *      are subject to the GNU General Public License version 2
 *
 *    Brian P. Walenz on 2015-MAR-03
 *      are Copyright 2015 Battelle National Biodefense Institute, and
 *      are subject to the BSD 3-Clause License
 *
 *    Brian P. Walenz beginning on 2015-NOV-08
 *      are a 'United States Government Work', and
 *      are released in the public domain
 *
 *  File 'README.licenses' in the root directory of this distribution contains
 *  full conditions and disclaimers for each license.
 */

#include "AS_global.H"
#include "canu_version.H"

#include "AS_UTL_stackTrace.H"

#ifdef X86_GCC_LINUX
#include <fpu_control.h>
#endif

#ifdef _GLIBCXX_PARALLEL
#include <parallel/algorithm>
#include <parallel/settings.h>
#endif


//  We take argc and argv, so, maybe, eventually, we'll want to parse
//  something out of there.  We return argc in case what we parse we
//  want to remove.
//
int
AS_configure(int argc, char **argv) {
  char *p = NULL;
  int   i, j;

#ifdef X86_GCC_LINUX
  //  Set the x86 FPU control word to force double precision rounding
  //  rather than `extended' precision rounding. This causes base
  //  calls and quality values on x86 GCC-Linux (tested on RedHat
  //  Linux) machines to be identical to those on IEEE conforming UNIX
  //  machines.
  //
  fpu_control_t fpu_cw = ( _FPU_DEFAULT & ~_FPU_EXTENDED ) | _FPU_DOUBLE;

  _FPU_SETCW( fpu_cw );
#endif

#ifdef _GLIBCXX_PARALLEL_SETTINGS_H
  __gnu_parallel::_Settings s = __gnu_parallel::_Settings::get();

  //  Force all algorithms to be parallel.
  //  Force some algs to be sequential by using a tag, eg:
  //    sort(a, a+end, __gnu_parallel::sequential_tag());
  //
  //s.algorithm_strategy = __gnu_parallel::force_parallel;

  //  The default seems to be 1000, way too small for us.
  s.sort_minimal_n = 128 * 1024;

  //  The default is MWMS, which, at least on FreeBSD 8.2 w/gcc46, is NOT inplace.
  //  Then again, the others also appear to be NOT inplace as well.
  //s.sort_algorithm = __gnu_parallel::MWMS;
  //s.sort_algorithm = __gnu_parallel::QS_BALANCED;
  //s.sort_algorithm = __gnu_parallel::QS;

  __gnu_parallel::_Settings::set(s);
#endif

  //  Install a signal handler to catch seg faults and errors.

  AS_UTL_installCrashCatcher();

  //
  //  Et cetera.
  //

  for (i=0; i<argc; i++) {
    if (strcmp(argv[i], "--version") == 0) {
      fprintf(stderr, "Canu v%s.%s (+%s commits) r%s %s.\n",
              CANU_VERSION_MAJOR,
              CANU_VERSION_MINOR,
              CANU_VERSION_COMMITS,
              CANU_VERSION_REVISION,
              CANU_VERSION_HASH);
      exit(0);
    }
  }

  //
  //  Logging.
  //

  p = getenv("CANU_DIRECTORY");
  if (p == NULL)
    return(argc);

  char  D[FILENAME_MAX] = {0};
  char  N[FILENAME_MAX] = {0};
  char  H[1024]         = {0};  //  HOST_NAME_MAX?  Undefined.
  char *E;
  FILE *F;

  //  Make a directory for logs.  If an error, just return now, there's nothing we can log.

  sprintf(D, "%s/canu-logs", p);

  errno = 0;
  mkdir(D, S_IRWXU | S_IRWXG | S_IRWXO);
  if ((errno != 0) && (errno != EEXIST))
    return(argc);

  //  Our hostname is part of our unique filename.

  gethostname(H, 1024);

  //  Our executable name is part of our unique filename too.

  E = argv[0] + strlen(argv[0]) - 1;
  while ((E != argv[0]) && (*E != '/'))
    E--;
  if (*E == '/')
    E++;

  //  Construct a name for this log, and open it.  If we can't open it, just skip the log.

  sprintf(N, "%s/"F_U64"_%s_"F_U64"_%s",
          D,
          (uint64)time(NULL),
          H,
          (uint64)getpid(),
          E);

  errno = 0;
  F = fopen(N, "w");
  if ((errno != 0) || (F == NULL))
    return(argc);

  fprintf(F, "Canu v%s.%s (+%s commits) r%s %s.\n",
          CANU_VERSION_MAJOR,
          CANU_VERSION_MINOR,
          CANU_VERSION_COMMITS,
          CANU_VERSION_REVISION,
          CANU_VERSION_HASH);
  fprintf(F, "\n");
  fprintf(F, "Current Working Directory:\n");
  fprintf(F, "%s\n", getcwd(N, FILENAME_MAX));
  fprintf(F, "\n");
  fprintf(F, "Command:\n");
  fprintf(F, "%s", argv[0]);

  for (i=1; i<argc; i++)
    if (argv[i][0] == '-')
      fprintf(F, " \\\n  %s", argv[i]);
    else
      fprintf(F, " %s", argv[i]);

  fprintf(F, "\n");

  fclose(F);

  return(argc);
}
