# Supplementary material for: Canu: scalable and accurate long-read assembly via adaptive k-mer weighting and repeat separation
Source: Genome Res. 2017 May;27(5):722–36. doi: 10.1101/gr.215087.116 (PMC5411767; doi:10.1101/gr.215087.116)
Supplement: Supplemental Material [file supp_gr.215087.116_Supplemental_Code.tar.gz › canu-1.3/src/bogart/AS_BAT_BestOverlapGraph.H]

/******************************************************************************
 *
 *  This file is part of canu, a software program that assembles whole-genome
 *  sequencing reads into contigs.
 *
 *  This software is based on:
 *    'Celera Assembler' (http://wgs-assembler.sourceforge.net)
 *    the 'kmer package' (http://kmer.sourceforge.net)
 *  both originally distributed by Applera Corporation under the GNU General
 *  Public License, version 2.
 *
 *  Canu branched from Celera Assembler at its revision 4587.
 *  Canu branched from the kmer project at its revision 1994.
 *
 *  This file is derived from:
 *
 *    src/AS_BAT/AS_BAT_BestOverlapGraph.H
 *
 *  Modifications by:
 *
 *    Brian P. Walenz from 2010-NOV-23 to 2014-JAN-29
 *      are Copyright 2010-2014 J. Craig Venter Institute, and
 *      are subject to the GNU General Public License version 2
 *
 *    Brian P. Walenz from 2014-OCT-21 to 2015-JUN-03
 *      are Copyright 2014-2015 Battelle National Biodefense Institute, and
 *      are subject to the BSD 3-Clause License
 *
 *    Brian P. Walenz beginning on 2016-JAN-11
 *      are a 'United States Government Work', and
 *      are released in the public domain
 *
 *    Sergey Koren beginning on 2016-MAR-11
 *      are a 'United States Government Work', and
 *      are released in the public domain
 *
 *  File 'README.licenses' in the root directory of this distribution contains
 *  full conditions and disclaimers for each license.
 */

#ifndef INCLUDE_AS_BAT_BESTOVERLAPGRAPH
#define INCLUDE_AS_BAT_BESTOVERLAPGRAPH

#include "AS_global.H"
#include "AS_BAT_OverlapCache.H"

class FragmentEnd {
public:
  FragmentEnd() {
    _id  = 0;
    _e3p = false;
  };
  FragmentEnd(uint32 id, bool e3p) {
    _id  = id;
    _e3p = e3p;
  };

  uint32  fragId(void)  const { return(_id); };
  bool    frag3p(void)  const { return(_e3p == true);  };
  bool    frag5p(void)  const { return(_e3p == false); };

  bool operator==(FragmentEnd const that) const {
    return((fragId() == that.fragId()) && (frag3p() == that.frag3p()));
  };

  bool operator!=(FragmentEnd const that) const {
    return((fragId() != that.fragId()) || (frag3p() != that.frag3p()));
  };

  bool operator<(FragmentEnd const that) const {
    if (fragId() != that.fragId())
      return fragId() < that.fragId();
    else
      return frag3p() < that.frag3p();
  };

private:
  uint32   _id:31;
  uint32   _e3p:1;
};


//  Stores an overlap from an 'a' read (implied by the index into the array of best edges) to a 'b'
//  read.  The hangs are relative to the 'a' read - just as a normal overlap would be.
//
class BestEdgeOverlap {
public:
  BestEdgeOverlap() {
    clear();
  };
  BestEdgeOverlap(BAToverlap const &ovl) {
    set(ovl);
  };
  ~BestEdgeOverlap() {
  };

  void    clear(void) {
    _id     = 0;
    _e3p    = 0;
    _ahang  = 0;
    _bhang  = 0;
    _evalue = 0;
  };

  void    set(BAToverlap const &olap) {
    _id     = olap.b_iid;
    if (((olap.a_hang <= 0) && (olap.b_hang >= 0)) ||    //  If contained, _e3p just means
        ((olap.a_hang >= 0) && (olap.b_hang <= 0)))      //  the other read is flipped
      _e3p  = olap.flipped;
    else
      _e3p    = olap.BEndIs3prime();      //  Otherwise, means olap is to the 3' end

    _ahang  = olap.a_hang;
    _bhang  = olap.b_hang;
    _evalue = olap.evalue;
  };

  void    set(uint32 id, bool e3p, int32 ahang, int32 bhang, uint32 evalue) {
    _id     = id;
    _e3p    = e3p;
    _ahang  = ahang;
    _bhang  = bhang;
    _evalue = evalue;
  };


  uint32  fragId(void)  const { return(_id); };
  bool    frag3p(void)  const { return(_e3p == true);  };
  bool    frag5p(void)  const { return(_e3p == false); };

  int32   ahang(void)   const { return(_ahang); };
  int32   bhang(void)   const { return(_bhang); };

  uint32  evalue(void)  const { return(_evalue); };
  double  erate(void)   const { return(AS_OVS_decodeEvalue(_evalue)); };

private:
  uint32            _id;
  uint64            _e3p    : 1;    //  Overlap with the 3' end of that fragment, or flipped contain
  int64             _ahang  : AS_MAX_READLEN_BITS+1;
  int64             _bhang  : AS_MAX_READLEN_BITS+1;
  uint64            _evalue : AS_MAX_EVALUE_BITS;
};

#if (1 + AS_MAX_READLEN_BITS + 1 + AS_MAX_READLEN_BITS + 1 + AS_MAX_EVALUE_BITS > 64)
#error not enough bits to store overlaps.  decrease AS_MAX_EVALUE_BITS or AS_MAX_READLEN_BITS.
#endif


class BestOverlaps {
public:
  BestEdgeOverlap     _best5;
  BestEdgeOverlap     _best3;
  uint32              _isC;
};


class BestScores {
public:
  BestScores() {
    _best5score = 0;
    _best3score = 0;
    _isC        = 0;
  };

  uint64  _best5score;
  uint64  _best3score;
  uint32  _isC;
};


class BestOverlapGraph {
private:
  void   removeSuspicious(void);
  void   removeSpurs(void);
  void   removeLopsidedEdges(void);

  void   findEdges(void);

  void   removeHighErrorBestEdges(void);

  void   removeContainedDovetails(void);

public:
  BestOverlapGraph(double      erateGraph,
                   double      deviationGraph,
                   const char *prefix);

  BestOverlapGraph(double       erateGraph,
                   double       deviationGraph,
                   set<uint32> *restrict);

  ~BestOverlapGraph() {
    delete [] _bestA;
    delete [] _scorA;
  };

  //  Given a fragment UINT32 and which end, returns pointer to
  //  BestOverlap node.
  BestEdgeOverlap *getBestEdgeOverlap(uint32 fragid, bool threePrime) {
    if (_bestA)
      return((threePrime) ? (&_bestA[fragid]._best3) : (&_bestA[fragid]._best5));
    return((threePrime) ? (&_bestM[fragid]._best3) : (&_bestM[fragid]._best5));
  };

  // given a FragmentEnd sets it to the next FragmentEnd after following the
  // best edge
  FragmentEnd   followOverlap(FragmentEnd end) {
    if (end.fragId() == 0)
      return(FragmentEnd());

    BestEdgeOverlap *edge = getBestEdgeOverlap(end.fragId(), end.frag3p());

    return(FragmentEnd(edge->fragId(), !edge->frag3p()));
  };

  void setContained(const uint32 fragid) {
    if (_bestA)
      _bestA[fragid]._isC = true;
    else
      _bestM[fragid]._isC = true;
  };

  bool isContained(const uint32 fragid) {
    if (_bestA)
      return(_bestA[fragid]._isC);
    return(_bestM[fragid]._isC);
  };

  bool isSuspicious(const uint32 fragid) {
    return(_suspicious.count(fragid) > 0);
  };

  void      reportBestEdges(const char *prefix, const char *label);

public:
  bool     isOverlapBadQuality(const BAToverlap& olap);  //  Used in repeat detection
private:
  bool     isOverlapRestricted(const BAToverlap &olap);
  uint64   scoreOverlap(const BAToverlap& olap);

private:
  void     scoreContainment(const BAToverlap& olap);
  void     scoreEdge(const BAToverlap& olap);

private:
  uint64  &best5score(uint32 id) {
    if (_restrictEnabled == false)
      return(_scorA[id]._best5score);
    return(_scorM[id]._best5score);
  };

  uint64  &best3score(uint32 id) {
    if (_restrictEnabled == false)
      return(_scorA[id]._best3score);
    return(_scorM[id]._best3score);
  };

private:
  BestOverlaps              *_bestA;
  BestScores                *_scorA;

  double                     _mean;
  double                     _stddev;

  double                     _median;
  double                     _mad;

  set<uint32>                _suspicious;
  set<uint32>                _spur;

  map<uint32, BestOverlaps>  _bestM;
  map<uint32, BestScores>    _scorM;

  set<uint32>               *_restrict;
  bool                       _restrictEnabled;

public:
  double                     _erateGraph;
  double                     _deviationGraph;
}; //BestOverlapGraph


extern BestOverlapGraph *OG;

#endif  //  INCLUDE_AS_BAT_BESTOVERLAPGRAPH
