# Supplementary material for: Canu: scalable and accurate long-read assembly via adaptive k-mer weighting and repeat separation
Source: Genome Res. 2017 May;27(5):722–36. doi: 10.1101/gr.215087.116 (PMC5411767; doi:10.1101/gr.215087.116)
Supplement: Supplemental Material [file supp_gr.215087.116_Supplemental_Code.tar.gz › canu-1.3/src/bogart/AS_BAT_Instrumentation.H]

/******************************************************************************
 *
 *  This file is part of canu, a software program that assembles whole-genome
 *  sequencing reads into contigs.
 *
 *  This software is based on:
 *    'Celera Assembler' (http://wgs-assembler.sourceforge.net)
 *    the 'kmer package' (http://kmer.sourceforge.net)
 *  both originally distributed by Applera Corporation under the GNU General
 *  Public License, version 2.
 *
 *  Canu branched from Celera Assembler at its revision 4587.
 *  Canu branched from the kmer project at its revision 1994.
 *
 *  This file is derived from:
 *
 *    src/AS_BAT/AS_BAT_Instrumentation.H
 *
 *  Modifications by:
 *
 *    Brian P. Walenz from 2010-DEC-06 to 2013-AUG-01
 *      are Copyright 2010,2013 J. Craig Venter Institute, and
 *      are subject to the GNU General Public License version 2
 *
 *    Brian P. Walenz on 2014-DEC-19
 *      are Copyright 2014 Battelle National Biodefense Institute, and
 *      are subject to the BSD 3-Clause License
 *
 *    Brian P. Walenz beginning on 2016-JAN-11
 *      are a 'United States Government Work', and
 *      are released in the public domain
 *
 *  File 'README.licenses' in the root directory of this distribution contains
 *  full conditions and disclaimers for each license.
 */

#ifndef INCLUDE_AS_BAT_INSTRUMENTATION
#define INCLUDE_AS_BAT_INSTRUMENTATION


void  checkUnitigMembership(UnitigVector &unitigs);
void  reportOverlaps(UnitigVector &unitigs, const char *prefix, const char *name);
void  reportUnitigs(UnitigVector &unitigs, const char *prefix, const char *name, uint64 genomeSize);

void  classifyUnitigsAsUnassembled(UnitigVector &unitigs,
                                   uint32        fewReadsNumber,
                                   uint32        tooShortLength,
                                   double        spanFraction,
                                   double        lowcovFraction,   uint32  lowcovDepth);

#endif //  INCLUDE_AS_BAT_INSTRUMENTATION
